# Supplementary material for: Utilisation of prehospital emergency medical services for hyperglycaemia: A community-based observational study
Source: PLoS One. 2017 Aug 3;12(8):e0182413. doi: 10.1371/journal.pone.0182413 (PMC5542592; doi:10.1371/journal.pone.0182413)
Supplement: S1 File — (CSV) [file pone.0182413.s001.csv]

Unique_case_ID	Diabetes_type	Gender	Age	Geographical_location	Year	Case_time	Scene_type	Phx_mi	Phx_ihd	Phx_htn	Phx_chol	Phx_cva	Comorbid_infection	Phx_anx	Phx_dep	Phx_renal_impair	Number_of_comorbidities	Sulphonylurea	Biguanide	Insulin	Dispatch_code	Blood_glucose	Blood_pressure	Heart_rate	GCS	Respiratory_rate	Normal_saline	Antiemetic	Oxygen_therapy	Aspirin	Glyceryl_trinitrate	Morphine	Fentanyl	Methoxyflurane	Midazolam	Transport
1	Type 1	Female	17	Regional/Rural	2009	0600 - <1200	Private Residence	0	0	0	0	0	0	0	0	0	0	0	1	1
2	Type 2	Female	86	Regional/Rural	2009	0600 - <1200	Private Residence	0	0	1	0	0	0	0	0	0	3	0	0	1
3	Type 1	Male	18	Metro	2009	1800 - <0000	Public Place	0	0	0	0	0	0	0	1	0	2	0	0	1
4	No diagnosis			Metro	2009	1200 - <1800	Private Residence	0	0	0	0	0	0	0	0	0	0	0	0	0
5	Type 2	Male	71	Regional/Rural	2009	1800 - <0000	Hospital	0	0	0	0	0	0	0	0	0	1	0	0	0
6	No diagnosis	Male	71	Regional/Rural	2009	1200 - <1800	Private Residence	0	0	0	0	0	0	0	0	0	0	0	0	0
7	Unspecified diabetes	Female	62	Regional/Rural	2009	1200 - <1800	Private Residence	0	1	1	1	0	0	0	0	0	4	1	1	0
8	Type 1	Male	34	Regional/Rural	2009	1200 - <1800	Private Residence	0	0	0	0	0	0	0	0	0	1	0	0	1
9	Type 1	Female	19	Regional/Rural	2009	0600 - <1200	Private Residence	0	0	0	0	0	0	0	0	0	0	0	0	1
10	Type 2	Female	86	Regional/Rural	2009	1200 - <1800	Private Residence	0	0	1	0	0	0	0	0	0	3	0	0	1
11	Type 1	Female	50	Regional/Rural	2009	1200 - <1800	Private Residence	0	0	0	0	0	0	0	0	0	3	0	0	1
12	Unspecified diabetes	Male	92	Regional/Rural	2009	1800 - <0000	Private Residence	0	0	0	0	0	1	0	0	0	0	1	0	0
13	Type 2	Male	16	Regional/Rural	2009	1800 - <0000	Hospital	0	0	0	0	0	0	0	0	0	0	0	0	1
14	No diagnosis	Male	49	Regional/Rural	2009	1800 - <0000	Private Residence	0	0	0	0	0	0	0	0	0	0	0	0	0
15	Type 1	Female	81	Regional/Rural	2009	0600 - <1200	Private Residence	0	0	0	0	0	1	0	0	0	2	0	0	1
16	No diagnosis	Male	38	Regional/Rural	2009	1800 - <0000	Hospital	0	0	0	0	0	0	0	0	0	1	0	0	0
17	Type 1	Female	72	Regional/Rural	2009	1200 - <1800	Private Residence	0	0	1	0	0	0	0	0	0	1	0	0	1
18	Type 1	Male	40	Regional/Rural	2009	1800 - <0000	Private Residence	0	0	0	0	0	0	0	0	0	0	0	0	1
19	Type 1	Male	18	Regional/Rural	2009	1200 - <1800	Public Place	0	0	0	0	0	0	0	1	0	2	0	0	1
20	Type 1	Male	85	Regional/Rural	2009	0000 - <0600	Nursing Home/Supported Accomm	1	0	0	0	1	0	0	0	0	2	0	0	1
21	Type 1	Male	58	Metro	2009	1800 - <0000	Public Place	0	0	0	0	0	0	1	0	0	1	0	0	1
22	Unspecified diabetes	Male	57	Regional/Rural	2009	1200 - <1800	GP/Community Clinic	0	0	0	0	0	0	0	0	0	0	0	0	0
23	Unspecified diabetes	Male	58	Metro	2009	1800 - <0000	Hospital	1	0	0	0	0	0	0	1	0	4	0	1	0
24	Type 2	Female	57	Regional/Rural	2009	1800 - <0000	Private Residence	0	0	0	0	0	0	0	0	0	1	1	0	0
25	Type 1	Male	42	Regional/Rural	2009	0600 - <1200	Hospital	0	0	0	0	0	0	0	0	0	0	0	0	1
26	Type 2	Male	65	Metro	2009	1200 - <1800	Private Residence	0	0	1	0	0	0	0	0	0	2	0	1	0
27	No diagnosis	Male	50	Regional/Rural	2009	0600 - <1200	Hospital	0	0	0	0	0	1	0	0	0	1	0	0	0
28	Type 2	Female	84	Regional/Rural	2009	1800 - <0000	Nursing Home/Supported Accomm	0	0	0	0	0	0	0	0	0	1	0	0	1
29	No diagnosis	Female	6	Regional/Rural	2009	1200 - <1800	GP/Community Clinic	0	0	0	0	0	0	0	0	0	0	0	0	0
30	Type 1	Female	84	Regional/Rural	2009	0000 - <0600	Private Residence	0	0	1	0	0	0	0	0	0	2	0	1	1
31	Type 1	Male	43	Regional/Rural	2009	1800 - <0000	Private Residence	0	0	0	0	0	0	0	0	0	1	0	0	1
32	Type 1	Male	60	Regional/Rural	2009	1200 - <1800	Private Residence	0	0	0	1	0	0	0	0	0	1	0	0	1
33	Type 1	Male	19	Regional/Rural	2009	1200 - <1800	Hospital	0	0	0	0	0	0	0	0	0	1	0	0	1
34	Type 1	Male	84	Regional/Rural	2009	0600 - <1200	Private Residence	0	0	0	0	0	0	0	0	0	2	0	1	1
35	Type 2	Female	76	Regional/Rural	2009	0600 - <1200	Private Residence	0	0	0	0	1	0	0	0	0	3	0	1	0
36	Type 2	Male	32	Regional/Rural	2009	1200 - <1800	GP/Community Clinic	0	0	0	0	0	0	0	1	0	1	0	0	1
37	Type 2	Male	68	Regional/Rural	2009	1800 - <0000	Nursing Home/Supported Accomm	0	0	1	0	0	0	0	0	0	4	0	0	1
38	Type 1	Female	73	Regional/Rural	2009	0600 - <1200	Private Residence	0	0	0	0	0	0	0	0	0	0	0	0	1
39	Type 1	Male	78	Regional/Rural	2009	1200 - <1800	Private Residence	0	1	0	0	0	0	0	0	0	2	1	0	1
40	Type 1	Female	50	Regional/Rural	2009	1200 - <1800	Private Residence	0	0	0	0	0	0	0	0	0	1	0	0	1
41	No diagnosis	Female	33	Regional/Rural	2009	0600 - <1200	Private Residence	0	0	0	0	0	0	0	0	0	4	0	0	0
42	Type 1	Female	17	Regional/Rural	2009	1200 - <1800	Private Residence	0	0	0	0	0	0	0	0	0	2	0	0	1
43	Type 2	Male	64	Regional/Rural	2009	1800 - <0000	Private Residence	0	0	0	0	0	0	0	0	0	1	0	0	1
44	Type 2	Female	41	Regional/Rural	2009	0600 - <1200	Private Residence	0	0	1	0	0	1	1	0	0	4	0	1	1
45	Type 2	Male	78	Regional/Rural	2009	1200 - <1800	Nursing Home/Supported Accomm	0	0	1	0	0	0	0	0	0	2	0	1	1
46	Type 2	Female	80	Regional/Rural	2009	1200 - <1800	Private Residence	0	0	1	0	0	0	0	0	0	2	1	1	0
47	Type 1	Male	76	Regional/Rural	2009	1200 - <1800	Private Residence	0	0	0	0	0	0	0	0	0	2	0	0	1
48	Unspecified diabetes	Female	91	Regional/Rural	2009	1800 - <0000	Private Residence	0	0	0	0	0	0	0	0	0	3	0	0	1
49	Type 1	Female	33	Regional/Rural	2009	1200 - <1800	Private Residence	0	0	0	0	0	0	0	1	0	4	0	0	1
50	Unspecified diabetes	Female	57	Regional/Rural	2009	1800 - <0000	Private Residence	0	0	0	0	0	1	0	0	0	4	0	1	0
51	Type 2	Female	86	Regional/Rural	2009	0000 - <0600	Nursing Home/Supported Accomm	0	0	0	0	0	0	0	0	0	4	0	0	0
52	Type 1	Male	11	Regional/Rural	2009	1800 - <0000	Private Residence	0	0	0	0	0	0	0	0	0	1	0	0	1
53	Type 2	Female	85	Regional/Rural	2009	1800 - <0000	Private Residence	0	0	0	0	0	1	0	0	0	3	0	0	1
54	Unspecified diabetes	Female	89	Regional/Rural	2009	1200 - <1800	Nursing Home/Supported Accomm	0	0	0	0	0	0	0	0	0	0	0	0	0
55	Type 2	Male	62	Regional/Rural	2009	0600 - <1200	Private Residence	0	0	1	1	0	0	0	0	0	2	0	0	1
56	Type 1	Male	55	Regional/Rural	2009	1800 - <0000	Nursing Home/Supported Accomm	0	0	0	0	0	0	0	0	0	4	0	0	1
57	No diagnosis	Female	83	Regional/Rural	2009	1200 - <1800	Nursing Home/Supported Accomm	0	0	1	1	1	1	0	0	0	3	0	0	0
58	No diagnosis	Male	23	Regional/Rural	2009	1800 - <0000	Hospital	0	0	0	0	0	0	0	0	0	0	0	0	0
59	Type 1	Male	70	Regional/Rural	2009	1800 - <0000	Private Residence	0	0	0	0	0	1	0	0	1	4	0	0	1
60	Type 1	Female	77	Metro	2009	1200 - <1800	Private Residence	0	0	0	0	0	0	0	0	0	0	0	0	1
61	Type 2	Female	47	Regional/Rural	2009	1200 - <1800	Private Residence	0	0	1	0	0	0	0	0	0	2	0	1	0
62	Unspecified diabetes	Male	92	Regional/Rural	2009	0600 - <1200	Private Residence	0	1	0	0	0	0	0	0	0	3	1	1	0
63	Type 1	Female	57	Metro	2009	0000 - <0600	Private Residence	0	0	0	0	0	0	0	0	0	2	0	0	1
64	No diagnosis	Female	90	Regional/Rural	2009	1200 - <1800	Private Residence	0	1	1	0	0	0	1	0	0	3	0	0	0
65	Type 1	Female	49	Regional/Rural	2009	1200 - <1800	Other/Unspecified	0	0	0	0	0	0	0	0	0	0	0	0	1
66	Type 2	Male	39	Regional/Rural	2009	1200 - <1800	Private Residence	0	0	0	0	0	0	0	0	1	2	0	0	1
67	Type 2	Male	65	Regional/Rural	2009	0000 - <0600	Private Residence	0	0	1	0	0	0	0	1	1	4	0	0	1
68	Type 2	Male	67	Regional/Rural	2009	1800 - <0000	Private Residence	0	0	1	0	0	0	0	0	0	2	0	0	0
69	Type 2	Male	68	Regional/Rural	2009	0000 - <0600	Private Residence	0	0	0	0	0	0	0	1	1	4	0	0	1
70	Type 1	Female	28	Metro	2009	0600 - <1200	Private Residence	0	0	0	0	0	0	0	0	0	1	0	0	1
71	Type 1	Male	13	Regional/Rural	2009	1800 - <0000	Private Residence	0	0	0	0	0	0	0	0	0	0	0	0	1
72	Type 2	Male	43	Regional/Rural	2009	1200 - <1800	GP/Community Clinic	0	0	1	1	0	0	0	0	0	4	0	1	0
73	Type 1	Female	36	Regional/Rural	2009	0000 - <0600	Hospital	0	0	0	0	0	0	0	1	0	3	0	0	1
74	Type 2	Female	82	Regional/Rural	2009	0000 - <0600	Private Residence	0	0	1	0	0	0	0	0	0	1	1	1	0
75	Type 1	Female	13	Regional/Rural	2009	1800 - <0000	Private Residence	0	0	0	0	0	0	0	0	0	0	0	0	1
76	Type 1	Male	59	Regional/Rural	2009	0600 - <1200	Private Residence	0	0	0	0	0	1	0	0	0	1	0	0	1
77	Type 2	Female	92	Regional/Rural	2009	0600 - <1200	Nursing Home/Supported Accomm	0	1	1	0	0	0	0	0	1	4	1	0	1
78	Type 1	Male	35	Regional/Rural	2009	1200 - <1800	Hospital	1	0	1	0	1	0	0	1	1	4	0	0	1
79	No diagnosis	Female	15	Regional/Rural	2009	1800 - <0000	Public Place	0	0	0	0	0	0	0	0	0	0	0	0	0
80	Type 1	Female	37	Regional/Rural	2009	1200 - <1800	Private Residence	1	1	0	0	0	0	1	1	0	4	0	1	1
81	Type 2	Female	84	Regional/Rural	2009	0600 - <1200	Public Place	0	0	0	0	0	0	0	0	0	0	0	0	0
82	Type 1	Female	45	Regional/Rural	2009	0600 - <1200	Private Residence	0	0	0	0	0	0	0	0	0	0	0	0	1
83	Type 2	Female	80	Regional/Rural	2009	1200 - <1800	GP/Community Clinic	0	0	0	1	0	0	0	0	0	4	0	0	1
84	Type 1	Female	20	Metro	2009	0600 - <1200	Public Place	0	0	0	0	0	0	0	0	0	0	0	0	1
85	Type 1	Male	39	Metro	2009	1200 - <1800	Private Residence	0	0	0	0	0	0	0	0	0	2	0	0	1
86	Type 2	Male	48	Metro	2009	1800 - <0000	Hospital	0	0	0	0	0	0	0	0	0	0	0	1	0
87	Type 2	Male	23	Metro	2009	0600 - <1200	Private Residence	0	0	0	0	0	0	0	0	0	0	0	0	1
88	Type 1	Male	39	Metro	2009	1800 - <0000	Private Residence	0	0	0	0	0	0	0	0	0	0	0	0	1
89	Type 2	Female	72	Metro	2009	1200 - <1800	Private Residence	0	0	1	1	0	0	0	0	0	4	1	1	1
90	Type 1	Male	15	Metro	2009	1200 - <1800	Private Residence	0	0	0	0	0	0	0	0	0	0	0	0	1
91	Type 1	Male	19	Metro	2009	1800 - <0000	Private Residence	0	0	0	0	0	0	0	0	0	0	0	0	1
92	Type 2	Male	47	Metro	2009	1800 - <0000	Private Residence	0	0	0	0	0	0	0	0	0	0	0	0	1
93	Type 1	Female	9	Metro	2009	0600 - <1200	Private Residence	0	0	0	0	0	0	0	0	0	1	0	0	1
94	Type 1	Female	82	Metro	2009	0600 - <1200	Nursing Home/Supported Accomm	0	0	0	0	0	0	1	1	0	4	1	0	1
95	Type 1	Female	27	Metro	2009	1200 - <1800	GP/Community Clinic	0	0	0	0	0	1	0	1	0	3	0	0	1
96	Type 1	Male	17	Metro	2009	1200 - <1800	Private Residence	0	0	0	0	0	0	0	1	0	1	0	0	1
97	Type 2	Male	74	Metro	2009	1800 - <0000	Private Residence	0	0	1	1	0	0	0	0	0	4	1	1	0
98	Type 2	Female	29	Metro	2009	0600 - <1200	Public Place	0	0	0	0	0	0	0	0	0	4	0	1	0
99	Type 2	Female	35	Metro	2009	0600 - <1200	Private Residence	0	0	0	0	0	0	0	0	0	0	1	0	0
100	Type 2	Female	40	Metro	2009	1200 - <1800	Hospital	0	0	0	0	0	0	0	0	0	0	1	0	0
101	Type 2	Female	81	Metro	2009	1200 - <1800	Private Residence	1	0	0	0	0	0	0	0	1	3	0	0	0
102	Type 1	Female	46	Metro	2009	1200 - <1800	Private Residence	0	0	0	0	0	0	0	0	0	0	0	0	1
103	Type 1	Female	83	Metro	2009	0000 - <0600	Nursing Home/Supported Accomm	0	0	1	0	0	0	0	0	1	4	0	0	1
104	Type 2	Female	80	Metro	2009	1800 - <0000	Nursing Home/Supported Accomm	0	0	1	0	0	0	0	1	0	4	1	0	0
105	Type 1	Male	28	Metro	2009	0000 - <0600	Other/Unspecified	0	0	0	0	0	0	0	0	0	1	0	0	1
106	Type 2	Female	59	Metro	2009	1200 - <1800	Private Residence	0	0	1	1	0	0	0	0	0	4	1	1	0
107	Type 2	Female	80	Metro	2009	1200 - <1800	GP/Community Clinic	0	0	1	0	0	0	0	1	0	4	1	0	0
108	Type 2	Female	80	Metro	2009	1200 - <1800	Nursing Home/Supported Accomm	0	0	1	0	0	0	0	1	0	4	1	0	0
109	Type 2	Male	36	Metro	2009	1800 - <0000	Private Residence	0	0	0	0	0	0	0	1	0	2	0	1	0
110	Type 2	Female	86	Metro	2009	0000 - <0600	Nursing Home/Supported Accomm	0	0	0	0	0	0	0	0	0	0	0	0	1
111	Type 2	Female	46	Metro	2009	1200 - <1800	Private Residence	1	1	1	1	0	0	0	1	0	4	0	0	1
112	Unspecified diabetes	Male	35	Metro	2009	1800 - <0000	Private Residence	0	0	0	0	0	0	0	0	0	0	0	0	1
113	Type 2	Female	83	Metro	2009	1800 - <0000	Nursing Home/Supported Accomm	0	0	0	0	0	0	0	0	0	1	0	0	1
114	Type 2	Female	77	Metro	2009	0600 - <1200	Public Place	0	0	1	1	0	0	0	0	0	4	1	0	0
115	Type 1	Female	83	Metro	2009	1800 - <0000	Private Residence	0	0	1	1	0	0	0	0	0	4	0	0	1
116	Unspecified diabetes	Male	63	Metro	2009	1200 - <1800	Private Residence	1	0	1	0	0	0	0	0	0	2	0	1	1
117	No diagnosis	Male	45	Metro	2009	1200 - <1800	Public Place	0	0	0	0	0	0	0	0	0	0	0	0	0
118	Type 2	Male	57	Metro	2009	1200 - <1800	Private Residence	1	1	1	1	1	0	0	1	0	4	1	0	0
119	Type 2	Female	76	Metro	2009	1200 - <1800	GP/Community Clinic	0	0	1	1	1	1	0	0	0	4	1	1	0
120	Type 2	Female	79	Metro	2009	1800 - <0000	Private Residence	0	0	1	1	0	0	0	0	0	2	0	0	1
121	Type 1	Male	31	Metro	2009	1800 - <0000	Private Residence	0	0	0	0	0	0	0	0	0	0	0	0	1
122	Type 2	Female	89	Metro	2009	0600 - <1200	Private Residence	0	0	0	0	0	0	0	0	0	2	0	0	1
123	Type 1	Female	80	Metro	2009	1200 - <1800	Nursing Home/Supported Accomm	0	0	0	0	0	0	0	0	0	2	0	0	1
124	Type 1	Male	50	Metro	2009	1200 - <1800	Private Residence	0	0	0	0	0	0	0	0	0	0	0	0	1
125	Type 1	Female	51	Metro	2009	1800 - <0000	Nursing Home/Supported Accomm	1	1	0	1	0	0	0	0	1	4	0	0	1
126	Type 2	Female	79	Metro	2009	1800 - <0000	Nursing Home/Supported Accomm	0	0	1	1	1	0	0	0	0	4	1	0	1
127	No diagnosis	Male	82	Metro	2009	0600 - <1200	Private Residence	0	0	0	0	0	0	0	0	0	2	0	0	0
128	Type 1	Male	75	Metro	2009	0600 - <1200	Private Residence	1	1	1	0	0	0	0	0	0	4	0	0	1
129	Type 2	Female	61	Metro	2009	1200 - <1800	GP/Community Clinic	1	1	1	1	0	1	0	1	1	4	0	0	1
130	Type 1	Male	74	Metro	2009	1200 - <1800	Nursing Home/Supported Accomm	0	1	1	0	0	0	0	1	0	4	0	1	1
131	Type 1	Female	22	Metro	2009	0000 - <0600	Private Residence	0	0	0	0	0	0	0	0	0	1	0	0	1
132	Type 2	Female	66	Metro	2009	1800 - <0000	Private Residence	0	0	1	1	0	0	0	1	0	4	0	1	1
133	Type 1	Male	19	Metro	2009	1800 - <0000	Private Residence	0	0	0	0	0	0	0	0	0	1	0	0	1
134	Type 2	Female	79	Metro	2009	1800 - <0000	Private Residence	0	0	1	1	0	0	0	0	0	3	0	1	0
135	Type 1	Female	71	Metro	2009	0600 - <1200	Nursing Home/Supported Accomm	0	0	0	0	0	0	0	1	0	4	1	0	1
136	Type 1	Female	50	Metro	2009	1200 - <1800	Public Place	0	0	1	1	0	0	0	0	0	4	0	0	1
137	Type 1	Male	77	Metro	2009	1200 - <1800	Private Residence	0	0	1	0	0	0	0	0	0	1	0	0	1
138	Type 2	Male	55	Metro	2009	1200 - <1800	Private Residence	0	0	0	0	0	0	0	0	1	4	1	0	0
139	Type 1	Male	62	Metro	2009	1800 - <0000	Private Residence	0	0	0	1	0	0	0	0	0	1	1	1	1
140	Type 2	Female	82	Metro	2009	0600 - <1200	Hospital	0	0	0	0	0	1	0	1	0	4	0	0	1
141	Type 2	Female	89	Metro	2009	1200 - <1800	Private Residence	0	0	0	0	1	0	0	0	0	2	1	0	0
142	Type 1	Female	70	Metro	2009	1200 - <1800	Public Place	0	0	0	0	0	0	0	0	0	1	0	0	1
143	Type 2	Female	78	Metro	2009	0600 - <1200	Nursing Home/Supported Accomm	0	0	1	0	1	0	0	0	0	4	0	1	1
144	Unspecified diabetes	Male	47	Metro	2009	0600 - <1200	Private Residence	0	0	1	1	1	1	0	0	0	4	0	0	0
145	No diagnosis	Male	2	Metro	2009	1800 - <0000	Hospital	0	0	0	0	0	0	0	0	0	1	0	0	0
146	No diagnosis	Female	8	Metro	2009	1800 - <0000	Hospital	0	0	0	0	0	0	0	0	0	0	0	0	0
147	Type 1	Male	49	Metro	2009	1800 - <0000	Private Residence	0	0	1	0	0	0	1	0	0	2	0	0	1
148	No diagnosis	Male	90	Metro	2009	1200 - <1800	Private Residence	0	0	0	0	0	0	0	0	0	2	0	0	0
149	Type 1	Female	33	Metro	2009	1200 - <1800	Public Place	0	0	0	0	0	1	0	0	0	2	0	0	1
150	Type 1	Female	33	Metro	2009	1200 - <1800	Public Place	0	0	0	0	0	0	0	0	0	1	0	0	1
151	Type 2	Female	46	Metro	2009	0000 - <0600	Hospital	0	1	0	0	0	0	0	0	0	2	0	0	1
152	No diagnosis	Male	70	Metro	2009	1800 - <0000	Private Residence	0	0	0	0	0	0	0	0	0	1	0	0	0
153	Type 2	Female	89	Metro	2009	0000 - <0600	Nursing Home/Supported Accomm	0	0	1	0	0	0	0	0	1	4	1	0	1
154	Type 2	Female	57	Metro	2009	0600 - <1200	Private Residence	0	0	1	1	0	0	0	0	0	2	0	1	1
155	Type 1	Female	18	Metro	2009	1800 - <0000	Public Place	0	0	0	0	0	0	0	0	0	2	0	0	1
156	Type 1	Male	27	Metro	2009	0000 - <0600	Private Residence	0	0	0	0	0	0	0	1	0	1	0	0	1
157	Type 2	Female	82	Metro	2009	0600 - <1200	Private Residence	0	1	1	0	1	0	0	0	0	4	0	0	1
158	Type 1	Male	72	Metro	2009	0600 - <1200	GP/Community Clinic	0	1	1	1	0	1	0	0	0	4	0	1	1
159	Type 2	Male	72	Metro	2009	1800 - <0000	Private Residence	1	1	0	1	0	0	0	0	0	4	1	0	1
160	Type 1	Male	45	Metro	2009	0000 - <0600	Private Residence	0	0	1	1	0	0	0	1	0	4	0	0	1
161	Type 2	Female	77	Metro	2009	0600 - <1200	Nursing Home/Supported Accomm	0	0	0	0	0	0	0	0	0	1	0	0	0
162	Type 2	Female	91	Metro	2009	0600 - <1200	Nursing Home/Supported Accomm	0	0	0	0	1	1	0	1	0	4	0	0	0
163	Type 1	Female	19	Metro	2009	1200 - <1800	GP/Community Clinic	0	0	0	1	0	0	0	0	0	1	0	0	1
164	Type 2	Male	62	Metro	2009	1200 - <1800	Private Residence	0	1	1	1	0	0	0	0	0	4	1	0	0
165	Type 1	Female	82	Metro	2009	1800 - <0000	Private Residence	1	0	1	0	0	0	0	0	0	4	0	0	1
166	Type 1	Male	72	Metro	2009	1800 - <0000	Private Residence	0	1	1	0	0	0	0	0	0	4	0	0	1
167	Type 2	Female	61	Metro	2009	1800 - <0000	Private Residence	0	0	1	0	0	0	0	0	0	4	1	1	1
168	Type 1	Male	19	Metro	2009	0600 - <1200	Private Residence	0	0	0	0	0	0	0	0	0	0	0	0	1
169	Type 1	Male	24	Metro	2009	0600 - <1200	Private Residence	0	0	0	0	0	0	0	0	0	0	0	0	1
170	Type 2	Female	84	Metro	2009	1800 - <0000	Nursing Home/Supported Accomm	0	0	1	1	0	0	0	0	0	4	1	1	0
171	Type 2	Female	46	Metro	2009	1800 - <0000	Other/Unspecified	0	0	0	0	0	0	0	0	0	0	0	0	0
172	No diagnosis	Female	86	Metro	2009	1800 - <0000	Nursing Home/Supported Accomm	0	0	1	0	1	1	0	0	0	4	0	0	0
173	Type 2	Female	39	Metro	2009	0000 - <0600	Private Residence	0	0	0	0	0	0	0	1	0	1	0	0	1
174	Type 2	Male	80	Metro	2009	0600 - <1200	Nursing Home/Supported Accomm	0	0	0	0	0	0	0	0	0	2	0	0	1
175	Type 2	Male	72	Metro	2009	0600 - <1200	Public Place	1	0	0	0	1	0	0	0	0	2	0	0	1
176	Type 2	Male	90	Metro	2009	0600 - <1200	Private Residence	0	1	1	0	0	1	0	0	0	4	1	0	0
177	Unspecified diabetes	Female	83	Metro	2009	0600 - <1200	Private Residence	0	0	1	1	0	0	0	0	0	4	1	0	0
178	Type 2	Male	83	Metro	2009	1200 - <1800	Nursing Home/Supported Accomm	0	0	1	1	0	0	0	0	0	4	0	1	0
179	Type 1	Female	83	Metro	2009	1800 - <0000	Nursing Home/Supported Accomm	0	0	1	1	0	0	0	0	1	4	0	0	1
180	Type 2	Male	81	Metro	2009	1200 - <1800	GP/Community Clinic	0	0	0	0	0	1	0	0	0	4	0	1	0
181	Type 2	Male	64	Metro	2009	1800 - <0000	Public Place	0	1	0	0	0	0	0	0	0	2	0	0	0
182	Type 2	Female	78	Metro	2009	1200 - <1800	Private Residence	0	0	0	0	0	0	0	0	0	3	0	0	1
183	Type 1	Female	20	Metro	2009	1200 - <1800	Private Residence	0	0	0	0	0	0	0	0	0	0	0	0	1
184	Type 1	Male	69	Metro	2009	0600 - <1200	Private Residence	0	0	1	1	0	0	0	0	0	2	0	1	1
185	Type 1	Female	38	Metro	2009	0600 - <1200	Private Residence	1	0	0	0	0	0	0	0	1	2	0	0	1
186	Unspecified diabetes	Male	40	Metro	2009	0600 - <1200	Hospital	0	0	0	1	0	0	0	0	0	0	0	0	0
187	Type 1	Female	17	Metro	2009	1800 - <0000	Private Residence	0	0	0	0	0	0	0	0	0	0	0	0	1
188	Type 2	Male	72	Metro	2009	1800 - <0000	Private Residence	0	0	0	0	0	0	0	1	0	2	1	1	0
189	Type 1	Male	47	Metro	2009	0000 - <0600	Public Place	0	0	0	0	0	0	0	0	0	0	0	0	1
190	Type 2	Male	58	Metro	2009	1200 - <1800	Private Residence	0	0	0	0	0	0	0	0	0	3	1	0	0
191	Type 2	Male	57	Metro	2009	1200 - <1800	Public Place	0	0	1	0	0	0	0	0	0	1	0	1	0
192	Type 2	Female	54	Metro	2009	0600 - <1200	Private Residence	0	0	1	0	0	0	0	0	0	3	0	1	1
193	Type 2	Male	49	Metro	2009	1800 - <0000	GP/Community Clinic	0	0	0	0	0	0	0	0	0	4	1	1	1
194	Type 1	Female	27	Metro	2009	0600 - <1200	Private Residence	0	0	0	0	0	0	0	0	0	2	0	0	1
195	Type 2	Male	90	Metro	2009	1800 - <0000	Nursing Home/Supported Accomm	0	0	1	0	0	0	0	0	0	1	0	0	0
196	Type 1	Male	30	Metro	2009	1200 - <1800	Private Residence	0	0	0	0	0	0	0	0	0	4	0	0	1
197	Type 2	Male	73	Metro	2009	1800 - <0000	Private Residence	0	0	1	1	0	0	0	0	0	4	0	1	0
198	Type 2	Female	37	Metro	2009	0000 - <0600	Private Residence	0	0	0	0	0	0	0	0	0	1	0	0	1
199	Unspecified diabetes	Female	81	Metro	2009	0600 - <1200	Private Residence	0	0	1	1	0	1	0	0	0	3	0	0	1
200	Type 2	Female	91	Metro	2009	1200 - <1800	Private Residence	0	0	1	0	0	0	0	0	0	1	0	1	1
201	Type 1	Female	82	Metro	2009	1800 - <0000	Private Residence	0	0	1	1	0	0	0	1	0	4	0	0	1
202	Type 2	Female	78	Metro	2009	0600 - <1200	Nursing Home/Supported Accomm	0	0	0	0	0	0	0	0	0	4	0	0	1
203	Type 1	Male	22	Metro	2009	0600 - <1200	Private Residence	0	0	0	0	0	0	0	0	0	0	0	0	1
204	Type 2	Female	82	Metro	2009	0600 - <1200	Private Residence	0	0	0	0	0	0	0	0	0	1	1	0	0
205	Type 2	Female	85	Metro	2009	0600 - <1200	Private Residence	0	0	1	1	0	0	0	1	0	4	1	1	0
206	Type 1	Male	87	Metro	2009	1200 - <1800	Private Residence	1	0	1	1	0	0	0	0	0	4	0	1	1
207	Type 2	Female	80	Metro	2009	1200 - <1800	Nursing Home/Supported Accomm	0	0	1	1	1	0	0	0	1	4	0	0	1
208	Type 1	Male	6	Metro	2009	1800 - <0000	GP/Community Clinic	0	0	0	0	0	0	0	0	0	1	0	0	1
209	Type 1	Male	15	Metro	2009	1800 - <0000	Nursing Home/Supported Accomm	0	0	0	0	0	0	0	0	0	1	0	0	1
210	Unspecified diabetes	Female	47	Metro	2009	1800 - <0000	Private Residence	0	0	1	1	0	0	0	0	0	3	0	0	1
211	Type 2	Female	71	Metro	2009	0000 - <0600	Private Residence	1	1	1	0	0	0	0	0	0	4	0	0	1
212	Type 1	Female	58	Metro	2009	0600 - <1200	Private Residence	0	0	0	0	0	0	0	0	0	0	0	0	1
213	No diagnosis	Female	22	Metro	2009	0600 - <1200	Public Place	0	0	0	0	0	0	0	0	0	0	0	0	0
214	Type 2	Female	81	Metro	2009	0600 - <1200	Nursing Home/Supported Accomm	0	0	1	1	0	1	0	0	1	4	0	0	0
215	Type 1	Female	37	Metro	2009	0600 - <1200	GP/Community Clinic	0	0	0	0	0	0	1	1	0	4	0	0	1
216	Unspecified diabetes	Male	72	Metro	2009	0600 - <1200	GP/Community Clinic	0	0	0	0	0	0	0	0	0	4	0	0	1
217	Type 2	Female	31	Metro	2009	1800 - <0000	Nursing Home/Supported Accomm	0	0	0	1	0	0	0	0	0	3	1	1	0
218	Type 2	Female	72	Metro	2009	1800 - <0000	Private Residence	0	0	1	1	0	1	0	0	0	4	1	0	1
219	Type 1	Male	24	Metro	2009	0600 - <1200	Private Residence	0	0	0	0	0	0	0	0	0	0	0	0	1
220	Type 1	Female	74	Metro	2009	0600 - <1200	Private Residence	0	0	1	1	0	0	0	0	1	4	0	0	1
221	Type 2	Male	63	Metro	2009	1800 - <0000	Private Residence	0	1	1	1	0	0	0	0	0	3	0	1	1
222	Type 1	Male	39	Metro	2009	0600 - <1200	Private Residence	0	0	0	0	0	0	0	0	0	0	0	0	1
223	Type 1	Male	16	Metro	2009	1200 - <1800	Public Place	0	0	0	0	0	0	0	0	0	1	0	0	1
224	Type 2	Female	67	Metro	2009	1200 - <1800	Private Residence	0	0	1	0	0	0	0	0	0	4	0	1	1
225	Type 1	Male	38	Regional/Rural	2009	1800 - <0000	Private Residence	0	0	0	0	0	0	0	0	0	0	0	0	1
226	Type 1	Male	23	Metro	2009	1200 - <1800	Private Residence	0	0	0	0	0	0	0	0	0	0	0	0	1
227	Type 2	Male	79	Regional/Rural	2009	1200 - <1800	Public Place	0	0	0	0	1	0	0	0	0	1	0	0	1
228	Type 2	Female	85	Regional/Rural	2009	1800 - <0000	Private Residence	0	0	1	1	0	1	1	0	0	4	0	0	1
229	Type 1	Female	20	Regional/Rural	2009	1200 - <1800	Hospital	0	0	1	1	0	0	0	1	0	4	0	0	1
230	Type 2	Female	51	Regional/Rural	2009	1200 - <1800	Private Residence	0	1	0	0	0	0	1	0	0	4	0	0	1
231	Type 2	Female	58	Regional/Rural	2009	0000 - <0600	Private Residence	0	0	1	0	0	0	0	0	0	2	0	1	0
232	Type 1	Male	16	Regional/Rural	2009	0600 - <1200	Hospital	0	0	0	0	0	0	0	0	0	1	0	0	1
233	Type 2	Female	86	Regional/Rural	2009	0600 - <1200	Private Residence	0	0	1	0	0	0	0	0	0	4	1	1	1
234	Unspecified diabetes	Female	18	Regional/Rural	2009	1200 - <1800	Private Residence	0	0	0	0	0	0	0	0	0	1	0	0	1
235	Type 1	Male	48	Regional/Rural	2009	1800 - <0000	Private Residence	0	0	0	0	0	0	0	0	0	4	0	0	1
236	Type 2	Female	66	Regional/Rural	2009	1200 - <1800	Private Residence	0	0	0	0	0	0	0	0	0	0	0	0	0
237	Type 1	Female	79	Regional/Rural	2009	0600 - <1200	Nursing Home/Supported Accomm	0	0	1	1	0	0	0	0	0	4	0	0	1
238	Unspecified diabetes	Male	42	Regional/Rural	2009	1200 - <1800	Private Residence	0	0	0	0	0	1	0	0	0	2	0	0	0
239	Type 1	Male	19	Regional/Rural	2009	1800 - <0000	Private Residence	0	0	0	0	0	0	0	0	0	1	0	0	1
240	Type 2	Female	76	Regional/Rural	2009	0600 - <1200	Private Residence	0	0	1	0	0	0	0	0	0	2	1	1	0
241	Type 2	Male	45	Regional/Rural	2009	1200 - <1800	Private Residence	0	0	1	0	0	0	0	1	0	4	1	1	0
242	Type 1	Female	17	Regional/Rural	2009	1200 - <1800	Private Residence	0	0	0	0	0	0	0	0	0	0	0	0	1
243	Type 1	Female	50	Regional/Rural	2009	1200 - <1800	Private Residence	0	0	0	1	0	0	0	1	0	3	0	0	1
244	No diagnosis	Male	4	Regional/Rural	2009	0600 - <1200	GP/Community Clinic	0	0	0	0	0	0	0	0	0	0	0	0	0
245	Type 2	Male	82	Regional/Rural	2009	1800 - <0000	Private Residence	0	1	1	1	0	0	0	1	0	4	0	1	1
246	Type 1	Female	21	Regional/Rural	2009	0600 - <1200	Private Residence	0	0	0	0	0	0	0	0	0	0	0	0	1
247	Unspecified diabetes	Male	76	Regional/Rural	2009	0600 - <1200	Private Residence	0	0	0	0	0	0	0	0	0	0	0	0	0
248	Unspecified diabetes	Female	44	Regional/Rural	2009	1200 - <1800	GP/Community Clinic	0	0	0	0	0	0	0	1	0	3	0	0	0
249	Type 1	Male	73	Regional/Rural	2009	1200 - <1800	Nursing Home/Supported Accomm	1	1	0	0	0	0	1	0	0	4	0	0	1
250	Type 1	Male	18	Regional/Rural	2009	0000 - <0600	Public Place	0	0	0	0	0	0	0	0	0	0	0	0	1
251	Type 1	Male	18	Regional/Rural	2009	0000 - <0600	Hospital	0	0	0	0	0	0	0	0	0	1	0	0	1
252	Type 1	Female	87	Regional/Rural	2009	0000 - <0600	Private Residence	0	0	1	0	0	0	0	0	0	3	0	1	1
253	Type 1	Female	57	Regional/Rural	2009	0600 - <1200	Private Residence	0	0	0	1	0	0	1	0	0	2	0	0	1
254	Type 1	Male	75	Regional/Rural	2009	0600 - <1200	Public Place	0	0	1	0	0	0	0	0	0	2	0	0	1
255	Type 1	Female	18	Regional/Rural	2009	1200 - <1800	GP/Community Clinic	0	0	0	0	0	0	0	0	0	2	0	0	1
256	No diagnosis	Female	63	Regional/Rural	2009	0000 - <0600	Private Residence	0	0	0	0	0	0	1	0	0	1	0	0	0
257	Unspecified diabetes	Female	23	Regional/Rural	2009	1200 - <1800	Private Residence	0	0	0	0	0	0	0	0	0	0	0	0	1
258	Type 1	Male	40	Regional/Rural	2009	0600 - <1200	Private Residence	0	0	0	0	0	0	0	0	0	3	0	0	1
259	Type 2	Male	78	Regional/Rural	2009	0600 - <1200	Private Residence	0	1	0	1	0	0	0	0	0	4	0	0	0
260	Type 1	Female	41	Regional/Rural	2009	1800 - <0000	Private Residence	0	0	0	1	0	0	0	1	0	3	0	1	1
261	Type 2	Female	62	Regional/Rural	2009	1800 - <0000	Private Residence	0	0	1	0	0	1	0	0	0	2	0	0	1
262	Type 1	Female	63	Regional/Rural	2009	1200 - <1800	Public Place	0	0	1	0	0	0	0	0	0	1	0	1	1
263	Type 1	Female	77	Metro	2009	1200 - <1800	Private Residence	0	0	1	0	0	0	0	0	0	1	0	0	1
264	Type 1	Male	70	Regional/Rural	2009	1200 - <1800	Nursing Home/Supported Accomm	0	0	0	0	0	1	0	0	1	4	0	0	1
265	Type 1	Female	70	Regional/Rural	2009	1800 - <0000	Private Residence	0	0	1	1	0	0	0	0	0	2	1	1	1
266	Type 1	Female	66	Regional/Rural	2009	0600 - <1200	Private Residence	0	0	0	1	0	1	0	0	0	4	0	0	1
267	Type 1	Female	42	Metro	2009	1200 - <1800	Private Residence	0	0	0	0	0	0	0	0	0	2	0	0	1
268	Type 2	Male	73	Regional/Rural	2009	0600 - <1200	Private Residence	0	0	1	1	1	0	0	0	0	4	1	1	0
269	Type 1	Male	17	Regional/Rural	2009	0600 - <1200	Hospital	0	0	0	0	0	0	0	0	0	1	0	0	1
270	Type 1	Male	44	Regional/Rural	2009	1800 - <0000	Private Residence	0	0	0	0	0	0	0	0	0	0	0	0	1
271	Type 1	Female	11	Regional/Rural	2009	0600 - <1200	Private Residence	0	0	0	0	0	0	0	0	0	0	0	0	1
272	Type 1	Female	45	Regional/Rural	2009	0600 - <1200	Private Residence	0	0	0	0	0	0	0	0	0	0	0	0	1
273	Unspecified diabetes	Male	82	Regional/Rural	2009	1200 - <1800	Private Residence	0	0	0	0	0	0	0	0	0	0	0	0	0
274	Unspecified diabetes	Female	75	Regional/Rural	2009	1200 - <1800	Nursing Home/Supported Accomm	0	0	0	0	0	1	0	0	0	2	0	0	0
275	Type 1	Male	61	Regional/Rural	2009	0000 - <0600	Private Residence	0	0	0	0	0	0	0	0	0	1	0	0	1
276	No diagnosis	Male	11	Regional/Rural	2009	1200 - <1800	Other/Unspecified	0	0	0	0	0	0	0	0	0	0	0	0	0
277	Type 1	Female	77	Regional/Rural	2009	1800 - <0000	Private Residence	0	1	0	0	0	0	0	0	0	2	0	0	1
278	Type 1	Male	23	Metro	2009	1800 - <0000	Private Residence	0	0	0	0	0	0	0	0	0	2	0	0	1
279	Type 1	Male	21	Metro	2009	1800 - <0000	Private Residence	0	0	0	0	0	0	0	0	0	1	0	0	1
280	Type 1	Female	86	Metro	2009	1800 - <0000	Nursing Home/Supported Accomm	0	0	1	0	0	0	0	1	0	4	1	0	1
281	Type 2	Female	42	Metro	2009	0600 - <1200	Private Residence	0	0	1	1	0	0	0	0	0	3	1	1	0
282	Type 2	Female	86	Metro	2009	1800 - <0000	Private Residence	0	0	0	0	0	0	0	0	0	1	0	0	0
283	No diagnosis	Female	96	Metro	2009	1200 - <1800	Private Residence	1	0	0	0	1	0	0	0	0	2	0	0	0
284	Type 2	Female	84	Metro	2009	0600 - <1200	Private Residence	0	0	1	1	0	0	0	0	0	3	0	1	0
285	Type 1	Male	39	Metro	2009	1200 - <1800	Public Place	0	0	0	0	0	0	0	0	0	2	0	0	1
286	Type 1	Male	22	Metro	2009	1200 - <1800	Private Residence	0	0	0	0	0	0	0	1	0	1	0	0	1
287	Type 1	Female	38	Metro	2009	0600 - <1200	Private Residence	0	0	0	0	0	0	0	0	0	0	0	0	1
288	Type 2	Male	62	Metro	2009	0600 - <1200	Private Residence	0	0	1	1	0	0	0	0	0	3	0	0	1
289	Type 1	Male	57	Metro	2009	1800 - <0000	Private Residence	0	0	0	0	0	0	0	0	0	0	0	0	1
290	Type 1	Male	22	Regional/Rural	2009	0000 - <0600	Private Residence	0	0	0	0	0	0	0	0	0	0	0	0	1
291	Type 1	Female	62	Metro	2009	1200 - <1800	Private Residence	1	1	1	1	0	1	0	0	0	4	0	0	1
292	Type 1	Male	49	Metro	2009	1800 - <0000	Other/Unspecified	0	0	1	1	0	0	0	0	0	3	0	0	1
293	Type 1	Female	23	Metro	2009	1200 - <1800	Private Residence	0	0	0	0	0	0	0	0	0	0	0	0	1
294	Type 1	Male	14	Metro	2009	1200 - <1800	Private Residence	0	0	0	0	0	0	0	0	0	0	0	0	1
295	Type 1	Female	12	Metro	2009	1800 - <0000	Private Residence	0	0	0	0	0	0	0	0	0	2	0	0	1
296	Type 2	Female	87	Metro	2009	0600 - <1200	Private Residence	0	0	1	0	0	0	0	0	0	4	0	0	1
297	Type 2	Female	73	Metro	2009	1800 - <0000	Private Residence	0	0	1	1	0	0	0	0	0	3	0	1	1
298	Type 2	Female	63	Metro	2009	0000 - <0600	Private Residence	0	0	0	0	0	0	0	0	0	1	1	1	1
299	No diagnosis	Male	44	Metro	2009	0600 - <1200	Other/Unspecified	0	0	1	1	0	0	0	0	0	4	0	0	0
300	Type 1	Male	46	Metro	2009	1200 - <1800	Private Residence	0	0	0	1	0	0	0	0	0	3	1	1	1
301	Type 1	Male	77	Metro	2009	1800 - <0000	Private Residence	1	0	0	1	0	1	0	0	0	4	1	0	1
302	Type 1	Female	76	Metro	2009	1800 - <0000	Private Residence	0	1	1	1	0	0	0	0	0	4	1	0	1
303	Type 1	Female	17	Metro	2009	1800 - <0000	Private Residence	0	0	1	0	0	0	0	0	0	2	0	0	1
304	Type 2	Male	68	Metro	2009	0000 - <0600	Nursing Home/Supported Accomm	0	0	0	0	1	1	0	0	0	4	1	1	0
305	Type 2	Male	88	Regional/Rural	2009	1800 - <0000	Nursing Home/Supported Accomm	0	0	0	0	0	1	0	0	0	3	0	1	1
306	Type 1	Male	89	Metro	2009	1800 - <0000	Nursing Home/Supported Accomm	0	1	0	0	0	0	0	0	0	4	0	0	1
307	Type 2	Female	34	Metro	2009	1800 - <0000	Private Residence	0	0	1	0	0	0	0	0	0	2	0	1	1
308	Type 1	Female	82	Metro	2009	1800 - <0000	Private Residence	0	0	1	0	0	0	0	0	0	1	0	0	1
309	Type 2	Female	51	Metro	2009	1800 - <0000	Hospital	0	0	0	0	0	0	0	0	0	1	0	0	0
310	Type 1	Female	73	Metro	2009	1200 - <1800	Nursing Home/Supported Accomm	0	0	0	0	0	0	0	1	0	4	0	0	1
311	Type 2	Male	66	Metro	2009	1800 - <0000	Nursing Home/Supported Accomm	0	0	0	0	0	0	0	0	0	1	1	1	0
312	Type 1	Male	61	Metro	2009	1800 - <0000	Private Residence	0	0	1	1	0	0	0	0	0	4	0	1	1
313	Type 2	Female	79	Metro	2009	1200 - <1800	Private Residence	0	0	1	0	0	0	0	0	0	4	1	0	0
314	No diagnosis	Female	84	Metro	2009	1200 - <1800	Nursing Home/Supported Accomm	0	0	0	0	0	1	0	0	0	4	0	0	0
315	Type 1	Female	51	Metro	2009	1200 - <1800	Private Residence	0	0	1	0	0	0	0	0	0	3	0	0	1
316	Type 2	Female	82	Metro	2009	1800 - <0000	Nursing Home/Supported Accomm	0	0	1	0	0	1	0	0	0	4	0	1	0
317	Type 2	Female	76	Metro	2009	1800 - <0000	Private Residence	1	1	1	0	0	0	0	0	0	4	1	1	1
318	Type 2	Male	80	Metro	2009	1800 - <0000	Private Residence	0	1	1	1	0	0	0	0	0	4	1	1	0
319	Type 2	Male	68	Metro	2009	1800 - <0000	Nursing Home/Supported Accomm	0	0	0	0	1	0	0	1	0	3	0	0	1
320	Type 2	Male	68	Metro	2009	1800 - <0000	Nursing Home/Supported Accomm	0	0	0	0	0	0	0	0	0	3	0	0	0
321	No diagnosis	Male	82	Metro	2009	1800 - <0000	Hospital	0	0	0	0	0	0	0	0	0	1	0	0	0
322	Type 1	Female	75	Metro	2009	1800 - <0000	Nursing Home/Supported Accomm	0	0	1	1	0	0	0	0	0	4	0	0	1
323	Type 2	Male	66	Metro	2009	1800 - <0000	Private Residence	0	0	1	0	0	0	0	1	0	4	1	0	0
324	Type 2	Female	55	Metro	2009	0000 - <0600	Private Residence	0	0	0	0	0	0	0	0	0	2	0	0	1
325	Unspecified diabetes	Male	52	Metro	2009	1200 - <1800	Public Place	0	0	1	0	0	1	0	0	0	3	0	0	0
326	Unspecified diabetes	Female	55	Metro	2009	1200 - <1800	Public Place	0	0	1	0	0	0	0	0	0	1	0	0	1
327	Type 2	Female	55	Metro	2009	1800 - <0000	Private Residence	0	0	1	1	0	0	0	0	0	3	0	0	1
328	Type 1	Male	39	Metro	2009	1800 - <0000	Private Residence	0	0	0	0	0	0	0	0	0	1	0	0	1
329	Type 1	Male	41	Metro	2009	0600 - <1200	Other/Unspecified	0	0	0	0	0	0	0	0	0	2	0	0	1
330	Type 2	Female	71	Metro	2009	1200 - <1800	Private Residence	0	0	1	1	0	0	0	1	0	4	1	1	0
331	Type 1	Male	89	Metro	2009	1800 - <0000	Nursing Home/Supported Accomm	1	1	1	0	0	0	0	0	0	4	0	0	1
332	Type 2	Male	64	Metro	2009	1800 - <0000	Hospital	0	0	0	0	0	0	0	0	0	2	0	1	1
333	Type 2	Female	36	Metro	2009	1800 - <0000	Private Residence	0	0	0	0	0	0	0	0	0	2	1	1	1
334	Type 1	Male	33	Metro	2009	0000 - <0600	Private Residence	0	0	0	0	1	0	0	0	0	4	0	0	1
335	No diagnosis	Female	51	Metro	2009	0600 - <1200	Nursing Home/Supported Accomm	0	0	0	0	0	1	0	0	0	0	0	0	0
336	Type 1	Male	23	Metro	2009	1200 - <1800	GP/Community Clinic	0	0	0	0	0	0	0	1	0	1	0	0	1
337	Type 2	Female	65	Metro	2009	1800 - <0000	Nursing Home/Supported Accomm	0	0	0	0	0	0	0	0	0	2	0	1	1
338	Type 2	Female	61	Metro	2009	1800 - <0000	Private Residence	0	0	0	0	0	0	0	0	0	2	0	1	1
339	Type 2	Female	70	Metro	2009	1800 - <0000	Private Residence	0	0	1	1	0	0	0	0	0	4	1	0	0
340	Type 1	Male	77	Metro	2009	1800 - <0000	Private Residence	0	0	0	0	0	1	0	0	0	3	1	0	1
341	Type 1	Female	53	Metro	2009	1800 - <0000	Private Residence	1	1	1	1	1	1	0	1	0	4	0	1	1
342	Type 1	Female	84	Metro	2009	0600 - <1200	Nursing Home/Supported Accomm	0	0	1	0	0	1	0	0	0	4	0	0	1
343	No diagnosis	Male	9	Metro	2009	1200 - <1800	Hospital	0	0	0	0	0	0	0	0	0	0	0	0	0
344	No diagnosis	Female	51	Metro	2009	1200 - <1800	Private Residence	0	0	0	0	0	0	0	0	0	2	0	0	0
345	Type 2	Male	57	Metro	2009	1800 - <0000	Public Place	0	0	1	0	0	0	0	0	0	1	0	1	1
346	Type 1	Female	22	Metro	2009	0000 - <0600	Private Residence	0	0	0	0	0	0	0	0	0	3	0	0	1
347	Type 1	Female	33	Metro	2009	0000 - <0600	Private Residence	0	0	0	0	0	0	0	0	0	1	0	0	1
348	Type 1	Female	75	Metro	2009	1800 - <0000	Nursing Home/Supported Accomm	0	0	0	1	0	1	0	1	0	4	0	0	1
349	Type 2	Male	62	Metro	2009	1200 - <1800	Public Place	0	0	1	1	0	0	0	0	0	3	1	1	1
350	Unspecified diabetes	Female	48	Metro	2009	1200 - <1800	Other/Unspecified	0	0	0	0	0	0	0	0	0	0	0	0	1
351	Unspecified diabetes	Male	47	Metro	2009	1200 - <1800	Private Residence	0	0	0	0	0	0	0	0	0	0	0	0	0
352	Type 1	Male	61	Metro	2009	1200 - <1800	Private Residence	0	0	1	1	0	0	0	0	0	3	0	1	1
353	Type 2	Male	61	Metro	2009	1200 - <1800	GP/Community Clinic	0	1	0	0	0	1	0	0	0	3	0	1	1
354	Type 2	Male	79	Metro	2009	1800 - <0000	Private Residence	1	1	1	1	0	0	0	0	0	4	1	0	1
355	Type 1	Female	19	Metro	2009	0600 - <1200	Private Residence	0	0	0	0	0	0	0	0	0	0	0	0	1
356	Type 1	Female	12	Metro	2009	0600 - <1200	Hospital	0	0	0	0	0	0	0	0	0	1	0	0	1
357	Type 1	Female	60	Metro	2009	0000 - <0600	Private Residence	0	0	1	1	0	0	0	0	0	2	1	0	1
358	Type 1	Male	57	Metro	2009	0600 - <1200	Private Residence	0	0	0	0	0	0	0	0	0	2	0	0	1
359	Type 2	Female	50	Metro	2009	0600 - <1200	Nursing Home/Supported Accomm	0	0	1	1	0	0	0	0	1	4	1	1	0
360	No diagnosis	Female	82	Metro	2009	1200 - <1800	Nursing Home/Supported Accomm	0	0	0	0	0	0	1	0	0	4	0	0	0
361	Type 1	Male	16	Metro	2009	1800 - <0000	Private Residence	0	0	0	0	0	0	0	0	0	0	0	0	1
362	Type 1	Male	75	Metro	2009	1800 - <0000	Private Residence	1	0	0	0	0	0	0	0	0	4	0	0	1
363	Type 2	Male	60	Metro	2009	1800 - <0000	GP/Community Clinic	0	0	0	0	0	1	0	0	0	3	0	0	1
364	Type 1	Male	39	Metro	2009	0000 - <0600	Private Residence	0	0	0	0	0	0	0	0	0	1	0	0	1
365	Type 1	Female	59	Metro	2009	0600 - <1200	Public Place	0	0	0	0	0	0	0	0	0	1	0	0	1
366	Type 2	Female	80	Metro	2009	1200 - <1800	Private Residence	0	1	1	1	1	0	0	0	0	4	0	0	1
367	Type 2	Male	81	Metro	2009	1200 - <1800	Private Residence	1	1	0	0	0	0	0	0	0	4	1	0	0
368	Type 2	Male	6	Metro	2009	1800 - <0000	Private Residence	0	0	0	0	0	0	0	0	0	0	0	0	1
369	Unspecified diabetes	Female	68	Metro	2009	1800 - <0000	Other/Unspecified	0	0	0	0	0	0	0	0	0	3	1	0	0
370	Type 1	Female	41	Metro	2009	0600 - <1200	Private Residence	0	0	0	0	0	0	0	1	0	2	0	1	1
371	Type 1	Male	55	Metro	2009	1200 - <1800	Private Residence	0	0	0	0	0	0	1	0	0	4	0	0	1
372	Type 1	Male	76	Metro	2009	1200 - <1800	Private Residence	0	0	0	0	0	0	0	0	0	2	0	0	1
373	Type 1	Female	46	Metro	2009	1200 - <1800	Private Residence	0	0	0	0	0	0	0	1	0	4	0	0	1
374	Unspecified diabetes	Male	51	Metro	2009	1800 - <0000	Hospital	0	0	1	0	0	0	0	0	1	3	1	0	1
375	Type 1	Male	12	Metro	2009	1800 - <0000	Private Residence	0	0	0	0	0	0	0	0	0	1	0	0	1
376	Type 1	Female	75	Metro	2009	1200 - <1800	Nursing Home/Supported Accomm	0	1	1	0	0	0	0	0	0	3	0	0	1
377	Type 2	Female	76	Metro	2009	1200 - <1800	Private Residence	0	0	0	0	0	0	0	0	0	1	1	1	0
378	Type 2	Female	83	Metro	2009	0600 - <1200	Nursing Home/Supported Accomm	0	0	1	0	0	0	0	0	0	2	1	1	0
379	Type 1	Female	78	Metro	2009	1800 - <0000	Nursing Home/Supported Accomm	0	0	1	0	0	0	0	0	0	4	0	0	1
380	Type 1	Male	49	Metro	2009	1800 - <0000	Private Residence	0	0	0	0	0	0	0	0	0	0	0	0	1
381	Type 1	Female	33	Metro	2009	0000 - <0600	Hospital	0	0	0	0	0	0	0	0	0	0	0	0	1
382	Type 1	Male	12	Metro	2009	0600 - <1200	Private Residence	0	0	0	0	0	0	0	0	0	0	0	0	1
383	Type 2	Female	51	Metro	2009	0600 - <1200	Private Residence	0	0	1	0	0	0	0	0	0	1	0	0	1
384	Type 1	Female	26	Metro	2009	0000 - <0600	Private Residence	0	0	0	0	0	0	0	0	0	1	0	0	1
385	Type 1	Female	88	Metro	2009	1800 - <0000	Nursing Home/Supported Accomm	0	1	1	1	0	0	0	0	0	4	0	0	1
386	Type 1	Female	46	Metro	2009	1200 - <1800	Private Residence	0	0	0	1	0	1	0	1	0	4	0	0	1
387	Type 1	Female	84	Metro	2009	1200 - <1800	Nursing Home/Supported Accomm	0	0	1	1	0	0	0	0	0	4	0	0	1
388	Type 1	Female	54	Metro	2009	1200 - <1800	Private Residence	0	0	1	0	1	0	0	0	1	3	0	0	1
389	Type 1	Female	19	Metro	2009	1800 - <0000	Hospital	0	0	0	0	0	0	0	0	0	0	0	0	1
390	Type 2	Male	61	Metro	2009	1800 - <0000	Nursing Home/Supported Accomm	0	0	1	1	0	0	0	0	0	4	0	1	1
391	Type 1	Female	81	Metro	2009	0600 - <1200	Private Residence	0	0	0	1	0	0	0	0	0	4	0	0	1
392	Type 2	Female	50	Metro	2009	1800 - <0000	Private Residence	0	0	1	1	0	0	0	0	0	4	0	1	0
393	Type 1	Male	61	Metro	2009	1200 - <1800	Nursing Home/Supported Accomm	0	0	0	0	0	0	0	0	0	3	0	1	1
394	Type 2	Female	55	Metro	2009	1800 - <0000	Private Residence	0	0	1	1	0	0	0	1	0	4	0	1	0
395	Type 2	Female	87	Metro	2009	1200 - <1800	Private Residence	0	0	1	0	1	0	0	0	0	4	0	0	1
396	Type 2	Male	78	Metro	2009	1200 - <1800	Private Residence	0	0	1	0	0	0	0	0	0	1	0	1	0
397	Type 2	Female	67	Metro	2009	0000 - <0600	Private Residence	0	0	1	1	0	0	0	0	0	4	0	0	1
398	Type 2	Female	85	Metro	2009	1200 - <1800	Nursing Home/Supported Accomm	0	0	0	0	1	0	0	0	0	4	1	0	0
399	Unspecified diabetes	Female	86	Metro	2009	1800 - <0000	Private Residence	0	0	0	0	0	1	0	0	0	1	0	0	0
400	Type 1	Female	68	Metro	2009	1800 - <0000	Private Residence	0	0	1	1	0	0	0	0	0	4	0	1	1
401	Type 1	Male	18	Metro	2009	0600 - <1200	Private Residence	0	0	0	0	0	0	0	0	0	0	0	0	1
402	Type 2	Female	78	Metro	2009	0600 - <1200	Nursing Home/Supported Accomm	0	0	1	0	0	0	0	0	0	2	0	1	1
403	Type 2	Female	61	Metro	2009	1200 - <1800	Private Residence	0	0	0	0	0	0	0	0	0	0	0	0	1
404	Type 2	Female	48	Metro	2009	1800 - <0000	Private Residence	0	0	0	1	0	0	0	1	0	4	0	0	1
405	Type 1	Male	10	Metro	2009	0600 - <1200	Private Residence	0	0	0	0	0	0	0	0	0	2	0	0	1
406	Type 1	Female	75	Metro	2009	0600 - <1200	Nursing Home/Supported Accomm	0	0	1	0	0	1	0	1	0	4	0	0	1
407	Type 1	Male	24	Metro	2009	0600 - <1200	Private Residence	0	0	0	0	0	0	0	0	0	2	0	0	1
408	Unspecified diabetes	Female	62	Metro	2009	1200 - <1800	Private Residence	0	0	1	0	0	0	0	0	0	2	0	0	0
409	Type 1	Male	35	Metro	2009	1800 - <0000	GP/Community Clinic	0	0	0	0	0	0	0	0	0	2	0	0	1
410	Type 1	Female	77	Metro	2009	0000 - <0600	Private Residence	0	1	1	1	0	0	0	0	1	4	0	0	1
411	Type 2	Male	39	Metro	2009	0600 - <1200	Private Residence	0	0	0	0	0	0	0	1	0	4	0	1	0
412	Type 2	Female	70	Metro	2009	0600 - <1200	Private Residence	0	0	0	1	0	0	0	0	0	4	0	1	0
413	No diagnosis	Female	43	Metro	2009	0600 - <1200	GP/Community Clinic	0	0	0	0	0	0	0	0	0	0	0	0	0
414	Type 1	Female	48	Metro	2009	1200 - <1800	Private Residence	0	0	0	0	0	0	0	0	0	1	0	0	1
415	Type 2	Female	84	Metro	2009	1800 - <0000	Nursing Home/Supported Accomm	0	0	1	1	0	1	0	0	0	4	0	0	1
416	Type 2	Male	33	Metro	2009	1800 - <0000	Private Residence	0	0	0	0	0	0	0	0	0	1	0	1	1
417	Type 1	Female	75	Metro	2009	0600 - <1200	Nursing Home/Supported Accomm	0	1	1	0	0	0	0	0	0	4	0	0	1
418	Type 1	Female	12	Metro	2009	0600 - <1200	Private Residence	0	0	0	0	0	0	0	0	0	0	0	0	1
419	Type 1	Male	75	Metro	2009	1200 - <1800	Private Residence	0	1	1	0	0	0	0	0	0	4	1	0	1
420	Type 1	Female	22	Metro	2009	1200 - <1800	Private Residence	0	0	0	0	0	0	0	0	0	2	0	0	1
421	Type 2	Male	22	Metro	2009	1800 - <0000	Private Residence	0	0	0	0	0	0	0	1	0	1	0	0	1
422	Type 1	Male	48	Metro	2009	0600 - <1200	Nursing Home/Supported Accomm	0	0	0	0	1	0	0	0	0	4	0	0	1
423	Type 2	Female	84	Metro	2009	1200 - <1800	Private Residence	0	0	0	0	1	0	0	0	0	4	1	0	0
424	Type 2	Female	73	Metro	2009	1200 - <1800	Private Residence	0	0	1	1	0	0	0	1	0	4	0	0	0
425	Type 1	Female	44	Metro	2009	0000 - <0600	Private Residence	0	0	1	1	0	0	0	1	0	4	0	0	1
426	Type 1	Male	65	Metro	2009	0600 - <1200	Private Residence	0	0	0	0	0	0	0	0	0	0	0	0	1
427	Type 2	Female	71	Metro	2009	0600 - <1200	GP/Community Clinic	0	0	1	0	0	0	0	0	0	2	0	1	0
428	Type 2	Male	82	Metro	2009	0600 - <1200	Private Residence	0	0	0	1	0	0	0	1	0	3	1	1	0
429	Type 2	Female	74	Metro	2009	1200 - <1800	Private Residence	0	1	1	0	0	1	0	1	1	4	0	0	1
430	Type 1	Male	20	Metro	2009	1200 - <1800	Hospital	0	0	0	0	0	0	0	0	0	1	0	0	1
431	Type 2	Male	63	Metro	2009	1800 - <0000	Private Residence	0	0	1	1	0	0	0	0	0	2	0	0	1
432	Type 1	Male	39	Metro	2009	0600 - <1200	Private Residence	0	0	0	0	0	0	0	0	0	0	0	0	1
433	Type 1	Female	45	Metro	2009	0600 - <1200	Private Residence	0	0	0	0	0	0	0	0	0	0	0	0	1
434	Type 2	Male	77	Metro	2009	1200 - <1800	Private Residence	0	0	0	1	0	0	0	0	0	2	1	1	0
435	Type 2	Female	81	Metro	2009	1200 - <1800	Nursing Home/Supported Accomm	0	0	0	0	0	0	0	0	0	0	0	0	1
436	Type 1	Male	57	Metro	2009	0600 - <1200	Private Residence	0	0	0	0	0	0	0	1	0	4	0	0	1
437	Type 1	Female	64	Metro	2009	0600 - <1200	Private Residence	0	0	0	0	0	0	0	0	1	2	1	1	1
438	Type 1	Male	50	Metro	2009	1800 - <0000	Private Residence	0	0	0	0	0	1	0	0	0	2	0	0	1
439	Type 1	Female	14	Metro	2009	1800 - <0000	Public Place	0	0	0	0	0	0	0	0	0	0	0	0	1
440	Type 1	Male	88	Metro	2009	0600 - <1200	Nursing Home/Supported Accomm	0	0	0	0	0	1	0	0	1	4	0	0	1
441	Type 1	Male	17	Metro	2009	1200 - <1800	Private Residence	0	0	0	0	0	0	0	0	0	0	0	0	1
442	Type 2	Male	55	Metro	2009	1200 - <1800	Private Residence	0	0	0	0	0	0	0	0	0	2	0	0	1
443	Type 2	Male	51	Metro	2009	1200 - <1800	Nursing Home/Supported Accomm	0	0	0	0	0	0	0	0	0	1	0	0	1
444	Type 1	Male	34	Metro	2009	1800 - <0000	Public Place	0	0	0	0	0	0	1	1	0	3	0	0	1
445	Type 2	Male	75	Metro	2009	1200 - <1800	Private Residence	0	0	1	1	1	0	0	0	0	4	0	1	0
446	No diagnosis	Female	91	Metro	2009	1200 - <1800	Nursing Home/Supported Accomm	0	1	1	0	1	1	0	1	0	4	0	0	0
447	Type 1	Female	21	Metro	2009	1200 - <1800	Private Residence	0	0	0	0	0	0	0	0	0	0	0	0	1
448	Type 2	Female	86	Metro	2009	1200 - <1800	Nursing Home/Supported Accomm	0	0	1	1	0	0	0	0	0	2	0	0	1
449	Type 1	Male	81	Metro	2009	1200 - <1800	Private Residence	0	1	1	1	0	0	0	0	0	4	0	0	1
450	Type 1	Male	46	Metro	2009	1200 - <1800	Public Place	0	0	1	0	0	1	0	0	0	2	0	0	1
451	Type 2	Female	83	Metro	2009	1800 - <0000	Nursing Home/Supported Accomm	0	0	1	0	0	0	0	1	0	4	1	0	1
452	Type 2	Female	86	Metro	2009	0000 - <0600	Private Residence	0	0	0	0	0	0	0	0	0	0	1	0	0
453	Type 2	Female	83	Metro	2009	1800 - <0000	Nursing Home/Supported Accomm	0	0	0	0	0	0	1	1	0	4	0	1	0
454	Type 1	Male	39	Metro	2009	1800 - <0000	Private Residence	0	0	0	1	0	0	0	0	0	4	0	1	1
455	Type 2	Female	62	Metro	2009	1200 - <1800	Private Residence	0	0	0	0	0	0	0	0	0	4	0	1	0
456	Unspecified diabetes	Male	47	Metro	2009	0000 - <0600	Private Residence	0	0	1	1	0	0	0	1	0	2	0	0	1
457	Type 1	Male	83	Metro	2009	0000 - <0600	Nursing Home/Supported Accomm	0	0	0	0	0	0	0	0	1	3	0	0	1
458	Unspecified diabetes	Male	47	Metro	2009	1800 - <0000	Private Residence	0	0	0	0	0	0	0	0	0	2	1	1	1
459	No diagnosis	Female	88	Metro	2009	1200 - <1800	Nursing Home/Supported Accomm	0	0	0	0	0	0	0	0	0	4	0	0	0
460	Type 2	Female	75	Metro	2009	1200 - <1800	Hospital	0	0	0	1	0	0	0	0	0	2	0	0	1
461	Type 1	Female	44	Metro	2009	1200 - <1800	Private Residence	0	0	0	1	0	0	0	0	0	4	0	0	1
462	Type 1	Female	55	Metro	2009	0000 - <0600	Private Residence	1	0	0	0	0	0	0	0	0	4	0	0	1
463	Type 2	Female	90	Metro	2009	0000 - <0600	Nursing Home/Supported Accomm	0	0	0	0	0	0	0	0	0	1	1	0	1
464	Type 2	Male	19	Metro	2009	0600 - <1200	Private Residence	0	0	0	0	0	0	0	0	0	1	0	0	1
465	Type 2	Female	87	Metro	2009	0600 - <1200	GP/Community Clinic	0	0	1	0	0	0	0	0	0	2	0	0	1
466	Type 2	Female	85	Metro	2009	1200 - <1800	Nursing Home/Supported Accomm	0	0	1	0	1	1	0	0	0	4	0	1	1
467	Type 2	Female	77	Metro	2009	1200 - <1800	Nursing Home/Supported Accomm	0	0	0	1	1	0	0	1	0	4	1	0	1
468	Type 1	Male	67	Metro	2009	0600 - <1200	Public Place	0	0	1	0	0	0	0	0	0	1	0	0	1
469	Type 2	Male	50	Metro	2009	0600 - <1200	Private Residence	0	0	0	0	0	1	0	0	0	2	0	0	1
470	Type 2	Female	78	Metro	2009	0600 - <1200	GP/Community Clinic	0	0	0	0	0	0	0	0	0	1	0	0	1
471	Type 2	Female	77	Metro	2009	1200 - <1800	Nursing Home/Supported Accomm	0	0	0	1	0	0	0	1	0	4	1	0	0
472	Type 2	Male	65	Metro	2009	1200 - <1800	Hospital	0	1	0	0	0	0	0	0	0	3	1	1	1
473	Type 1	Male	49	Metro	2009	1800 - <0000	Private Residence	0	0	0	0	0	0	0	0	0	0	0	0	1
474	Type 1	Male	64	Metro	2009	1800 - <0000	Private Residence	0	0	0	0	0	0	0	0	1	1	0	0	1
475	Type 1	Male	64	Metro	2009	0600 - <1200	Private Residence	0	0	0	1	0	0	0	0	1	4	0	0	1
476	Type 2	Male	79	Metro	2009	1200 - <1800	Private Residence	1	0	1	0	0	0	0	0	0	3	0	0	1
477	Type 2	Male	59	Metro	2009	0000 - <0600	Private Residence	0	0	1	1	0	0	0	0	0	2	1	0	1
478	Type 1	Male	16	Metro	2009	0600 - <1200	Private Residence	0	0	0	0	0	0	0	0	0	0	0	0	1
479	Type 1	Male	16	Metro	2009	1200 - <1800	Other/Unspecified	0	0	0	0	0	0	0	1	0	1	0	0	1
480	Type 1	Female	89	Metro	2009	1200 - <1800	Nursing Home/Supported Accomm	0	0	1	0	0	0	0	0	0	2	0	0	1
481	Type 2	Female	77	Metro	2009	1800 - <0000	Private Residence	0	0	1	0	0	0	0	0	0	1	1	1	1
482	Type 2	Male	46	Metro	2009	1800 - <0000	GP/Community Clinic	0	0	1	0	0	0	0	0	0	4	0	0	0
483	Type 2	Male	59	Metro	2009	0600 - <1200	GP/Community Clinic	0	0	1	1	0	0	0	0	0	4	0	1	1
484	Type 1	Male	64	Metro	2009	1800 - <0000	Hospital	0	0	0	1	0	0	0	0	0	2	0	0	1
485	Type 1	Female	22	Metro	2009	1800 - <0000	Private Residence	0	0	0	0	0	0	0	0	0	3	0	0	1
486	Type 2	Male	82	Metro	2009	1200 - <1800	Private Residence	1	0	0	0	0	1	0	0	0	4	0	0	0
487	Type 2	Female	63	Metro	2009	1200 - <1800	Private Residence	0	0	0	0	0	0	0	0	0	0	0	0	1
488	Type 2	Female	79	Metro	2009	0600 - <1200	Nursing Home/Supported Accomm	0	0	0	0	0	1	0	0	0	3	1	1	1
489	Type 2	Male	75	Metro	2009	1800 - <0000	Private Residence	0	0	1	0	0	0	1	0	0	4	1	1	1
490	Unspecified diabetes	Female	70	Metro	2009	1800 - <0000	Private Residence	0	0	0	0	0	0	0	0	0	0	0	0	0
491	Type 1	Female	27	Metro	2009	1800 - <0000	Private Residence	0	0	0	0	0	0	0	0	0	0	0	0	1
492	Type 2	Male	78	Metro	2009	1800 - <0000	Nursing Home/Supported Accomm	1	1	0	0	0	0	0	0	0	4	0	0	1
493	Type 2	Male	66	Metro	2009	1200 - <1800	Private Residence	0	0	1	1	1	0	0	0	0	3	0	1	0
494	Type 1	Female	51	Metro	2009	1800 - <0000	Private Residence	0	0	0	1	0	0	0	0	0	2	0	0	1
495	Type 1	Female	65	Metro	2009	0600 - <1200	Private Residence	0	0	0	0	1	0	0	0	0	2	0	0	1
496	Type 2	Female	79	Metro	2009	1200 - <1800	Nursing Home/Supported Accomm	0	0	0	0	0	0	0	0	0	1	1	0	1
497	Type 2	Female	41	Metro	2009	1200 - <1800	Private Residence	0	0	1	0	0	0	0	0	0	4	0	0	1
498	No diagnosis	Female	63	Metro	2009	1800 - <0000	Private Residence	0	0	1	1	0	0	0	0	0	3	0	0	0
499	Type 2	Female	88	Metro	2009	1800 - <0000	Nursing Home/Supported Accomm	1	0	0	0	0	0	0	0	0	4	1	1	1
500	Type 1	Male	30	Metro	2009	0000 - <0600	Private Residence	0	0	0	0	0	0	0	0	0	2	0	0	1
501	Type 2	Male	81	Metro	2009	1200 - <1800	Private Residence	0	1	1	0	0	0	0	1	0	4	0	0	1
502	Type 2	Female	41	Metro	2009	1800 - <0000	GP/Community Clinic	0	0	1	0	0	0	0	1	0	4	0	1	1
503	No diagnosis	Male	13	Metro	2009	1800 - <0000	Private Residence	0	0	0	0	0	0	0	0	0	1	0	0	0
504	Type 2	Male	42	Metro	2009	0600 - <1200	GP/Community Clinic	0	0	0	0	0	0	0	0	0	1	0	0	1
505	Type 1	Female	14	Metro	2009	1200 - <1800	GP/Community Clinic	0	0	0	0	0	0	0	0	0	4	0	0	1
506	Type 1	Female	79	Metro	2009	1800 - <0000	Nursing Home/Supported Accomm	0	0	0	0	1	0	0	0	0	2	0	0	1
507	Type 1	Female	75	Metro	2009	1800 - <0000	Private Residence	0	0	1	1	0	1	0	0	0	4	0	0	1
508	Type 2	Male	57	Metro	2009	0000 - <0600	Nursing Home/Supported Accomm	1	1	0	1	1	0	0	0	0	4	1	1	0
509	Type 1	Female	52	Metro	2009	0000 - <0600	Private Residence	0	0	1	0	0	0	0	0	0	4	0	0	1
510	Type 1	Female	18	Metro	2009	0600 - <1200	Private Residence	0	0	0	1	0	0	0	0	0	1	0	0	1
511	Type 1	Male	18	Metro	2009	1200 - <1800	Private Residence	0	0	0	0	0	0	0	0	0	4	0	0	1
512	Type 1	Male	63	Metro	2009	1200 - <1800	GP/Community Clinic	0	0	1	0	1	1	0	0	0	4	0	0	1
513	No diagnosis	Male	21	Metro	2009	1800 - <0000	Hospital	0	0	0	0	0	1	0	0	0	1	0	0	0
514	Type 1	Female	60	Metro	2009	1800 - <0000	Hospital	1	1	0	1	0	0	0	0	0	4	0	0	1
515	Type 1	Female	34	Metro	2009	0600 - <1200	Private Residence	0	0	0	0	0	0	0	0	0	0	0	0	1
516	Type 2	Female	85	Metro	2009	1200 - <1800	Nursing Home/Supported Accomm	0	0	1	0	1	1	0	0	0	4	0	1	1
517	Type 1	Male	47	Metro	2009	1800 - <0000	Private Residence	0	0	0	1	0	0	0	1	0	4	1	1	1
518	Type 1	Female	75	Metro	2009	1800 - <0000	Nursing Home/Supported Accomm	0	0	1	0	0	0	0	0	0	2	0	1	1
519	No diagnosis	Female	37	Metro	2009	1800 - <0000	Hospital	0	0	0	0	0	0	0	1	0	2	0	0	0
520	Type 1	Male	86	Metro	2009	0000 - <0600	Nursing Home/Supported Accomm	0	1	0	1	0	0	0	0	0	4	0	0	1
521	Type 1	Male	69	Metro	2009	0000 - <0600	Private Residence	0	0	1	1	0	0	0	1	0	4	0	1	1
522	Type 2	Male	78	Metro	2009	1200 - <1800	Public Place	0	0	1	0	0	0	0	0	0	2	0	0	0
523	Type 1	Male	40	Metro	2009	0600 - <1200	Private Residence	0	0	1	0	0	0	0	0	0	1	0	0	1
524	Type 2	Female	88	Metro	2009	1800 - <0000	Nursing Home/Supported Accomm	0	0	1	0	0	0	0	1	0	4	1	1	0
525	Type 2	Male	77	Metro	2009	0600 - <1200	Private Residence	0	0	0	1	0	0	0	0	0	4	1	0	0
526	Type 1	Female	37	Metro	2009	1200 - <1800	Private Residence	0	0	1	0	0	0	1	0	0	4	0	0	1
527	No diagnosis	Female	7	Metro	2009	1200 - <1800	GP/Community Clinic	0	0	0	0	0	0	0	0	0	0	0	0	0
528	Type 1	Female	46	Metro	2009	1800 - <0000	Private Residence	0	0	1	0	0	0	0	0	0	4	0	0	1
529	Type 1	Male	28	Metro	2009	0600 - <1200	Private Residence	0	0	0	0	0	0	0	0	0	0	0	0	1
530	No diagnosis	Male	71	Metro	2009	0600 - <1200	GP/Community Clinic	0	0	1	0	0	0	0	0	0	1	0	0	0
531	No diagnosis	Male	77	Metro	2009	1200 - <1800	Nursing Home/Supported Accomm	0	0	0	0	0	0	0	0	0	1	0	0	0
532	Type 2	Female	71	Metro	2009	0600 - <1200	Private Residence	0	0	1	1	0	0	0	0	0	4	1	1	1
533	Type 2	Female	79	Metro	2009	1200 - <1800	GP/Community Clinic	0	0	1	0	0	0	0	0	1	3	0	1	1
534	Type 2	Female	73	Metro	2009	1200 - <1800	Private Residence	0	0	1	0	0	0	0	0	0	1	0	0	1
535	Unspecified diabetes	Male	43	Metro	2009	1200 - <1800	Private Residence	0	0	0	1	0	0	0	0	0	2	0	0	0
536	Type 1	Female	24	Metro	2009	0000 - <0600	Hospital	0	0	0	0	0	0	0	0	0	1	0	0	1
537	Type 1	Male	54	Metro	2009	0600 - <1200	Private Residence	0	0	1	1	0	0	0	1	0	3	0	0	1
538	Type 2	Male	53	Metro	2009	1200 - <1800	Private Residence	0	0	0	0	0	0	0	0	0	2	0	1	0
539	Type 2	Male	82	Metro	2009	1200 - <1800	Private Residence	0	0	1	0	0	1	0	0	0	4	1	0	0
540	Type 1	Male	49	Metro	2009	1200 - <1800	Private Residence	0	0	0	0	0	0	0	0	0	0	0	0	1
541	Type 2	Female	82	Metro	2009	1200 - <1800	Private Residence	0	0	0	0	0	0	0	0	0	3	0	0	1
542	Type 1	Male	63	Metro	2009	0600 - <1200	Private Residence	0	0	0	0	0	0	0	0	0	1	0	0	1
543	Type 2	Female	76	Metro	2009	0600 - <1200	Private Residence	0	0	1	1	1	1	0	0	0	4	1	1	1
544	Type 1	Female	68	Metro	2009	1800 - <0000	Private Residence	0	0	1	1	0	0	0	0	0	4	1	1	1
545	Type 1	Female	92	Metro	2009	0000 - <0600	Private Residence	0	0	1	0	0	0	0	1	0	4	0	0	1
546	Type 2	Male	32	Metro	2009	0000 - <0600	Private Residence	0	0	1	0	0	0	1	0	0	3	0	0	0
547	Type 2	Female	55	Metro	2009	1800 - <0000	Private Residence	0	0	1	1	0	0	0	0	0	3	1	1	0
548	Type 2	Female	66	Metro	2009	1800 - <0000	Private Residence	0	0	1	0	0	0	0	1	0	4	1	1	1
549	Type 2	Male	76	Metro	2009	1800 - <0000	Private Residence	0	0	0	1	0	0	0	1	0	4	0	0	1
550	Type 2	Male	74	Metro	2009	1800 - <0000	Nursing Home/Supported Accomm	0	0	0	0	1	1	0	0	0	4	1	0	1
551	Type 1	Female	67	Metro	2009	1800 - <0000	Private Residence	0	0	1	1	0	0	0	1	0	4	0	0	1
552	Type 1	Female	82	Metro	2009	0600 - <1200	Nursing Home/Supported Accomm	0	0	0	0	0	0	0	0	0	2	0	0	1
553	Type 1	Male	12	Metro	2009	0600 - <1200	GP/Community Clinic	0	0	0	0	0	0	0	0	0	0	0	0	1
554	Unspecified diabetes	Male	86	Metro	2009	1200 - <1800	Private Residence	0	1	1	0	0	0	0	0	0	2	0	0	0
555	Type 2	Female	75	Metro	2009	0600 - <1200	Private Residence	0	0	0	1	0	0	0	0	0	1	0	1	0
556	Type 2	Male	88	Metro	2009	0600 - <1200	Private Residence	0	0	1	1	0	0	0	1	0	4	0	0	0
557	Type 2	Female	80	Metro	2009	1200 - <1800	Nursing Home/Supported Accomm	0	0	0	0	0	0	0	1	0	4	1	0	1
558	Type 2	Male	81	Metro	2009	1200 - <1800	Nursing Home/Supported Accomm	0	0	1	0	0	1	0	0	0	4	1	1	0
559	Type 1	Female	41	Metro	2009	1800 - <0000	Private Residence	0	0	0	0	0	0	0	0	0	0	0	0	1
560	Type 1	Male	25	Metro	2009	0000 - <0600	Private Residence	0	0	0	0	0	0	0	0	0	0	0	0	1
561	Type 1	Male	22	Metro	2009	0600 - <1200	Private Residence	0	0	0	0	0	0	0	0	0	0	0	0	1
562	Type 2	Male	73	Metro	2009	1200 - <1800	Private Residence	0	1	0	0	0	0	0	0	0	1	0	1	0
563	Type 2	Female	69	Metro	2009	1200 - <1800	Private Residence	0	0	1	1	0	0	0	1	0	4	1	1	1
564	Type 2	Male	30	Metro	2009	1200 - <1800	Private Residence	0	0	0	0	0	0	0	1	0	1	0	0	0
565	Type 1	Male	20	Metro	2009	0000 - <0600	Private Residence	0	0	0	0	0	0	0	1	0	2	0	0	1
566	Type 1	Male	67	Metro	2009	0600 - <1200	Private Residence	0	0	0	0	0	0	0	0	0	3	1	0	1
567	Type 1	Male	73	Metro	2009	1800 - <0000	Private Residence	0	0	1	1	1	0	0	0	0	4	0	0	1
568	Type 1	Female	75	Metro	2009	0000 - <0600	Private Residence	0	0	1	1	0	0	0	0	0	2	0	0	1
569	Type 2	Female	78	Metro	2009	0000 - <0600	Private Residence	0	0	0	0	0	0	0	0	0	1	0	1	1
570	No diagnosis	Male	16	Metro	2009	1200 - <1800	GP/Community Clinic	0	0	0	0	0	0	0	0	0	0	0	0	0
571	Type 2	Male	83	Metro	2009	1800 - <0000	Private Residence	0	0	0	0	0	0	0	0	0	2	0	1	0
572	Type 1	Female	17	Metro	2009	0600 - <1200	Private Residence	0	0	0	0	0	0	0	0	0	1	0	1	1
573	Type 1	Male	49	Metro	2009	1800 - <0000	Private Residence	0	0	0	0	0	1	0	0	0	1	0	0	1
574	Type 1	Female	85	Metro	2009	1800 - <0000	Nursing Home/Supported Accomm	0	0	1	0	0	1	0	0	1	4	0	0	1
575	Type 1	Female	34	Metro	2009	0600 - <1200	Private Residence	0	0	0	0	0	0	0	0	0	0	0	0	1
576	No diagnosis	Male	85	Metro	2009	1800 - <0000	Nursing Home/Supported Accomm	1	1	1	0	0	1	0	0	0	4	0	0	0
577	Type 2	Female	85	Metro	2009	1800 - <0000	Private Residence	0	0	0	0	0	0	0	0	0	2	1	1	1
578	Type 1	Male	81	Metro	2009	1200 - <1800	Nursing Home/Supported Accomm	0	0	0	0	0	0	0	0	0	1	0	0	1
579	No diagnosis	Male	2	Metro	2009	1800 - <0000	Hospital	0	0	0	0	0	0	0	0	0	0	0	0	0
580	Type 2	Female	84	Metro	2009	1200 - <1800	Private Residence	0	0	0	0	0	0	0	1	0	3	0	0	1
581	Type 2	Female	72	Metro	2009	1200 - <1800	Nursing Home/Supported Accomm	0	0	0	1	0	1	0	0	0	3	1	1	1
582	Type 2	Male	69	Metro	2009	1800 - <0000	Private Residence	1	1	0	0	0	0	0	0	1	4	0	0	1
583	Type 2	Female	89	Metro	2009	1800 - <0000	Nursing Home/Supported Accomm	0	0	0	0	0	0	0	0	1	1	1	0	1
584	Type 2	Male	86	Metro	2009	1800 - <0000	Nursing Home/Supported Accomm	0	0	0	0	0	0	0	0	0	2	1	1	0
585	Type 1	Female	82	Metro	2009	1800 - <0000	Nursing Home/Supported Accomm	0	0	1	1	0	0	0	1	0	4	0	1	1
586	Type 1	Male	38	Metro	2009	1800 - <0000	Private Residence	0	0	0	0	0	0	0	1	0	2	0	0	1
587	No diagnosis	Female	72	Metro	2009	0000 - <0600	Nursing Home/Supported Accomm	0	1	1	1	0	0	0	0	0	4	0	0	0
588	Type 2	Male	39	Metro	2009	1200 - <1800	Private Residence	0	0	0	0	0	0	0	1	0	2	0	1	0
589	Type 1	Female	67	Metro	2009	1800 - <0000	Private Residence	0	0	1	1	0	0	0	1	0	4	0	0	1
590	No diagnosis	Female	88	Metro	2009	0600 - <1200	Nursing Home/Supported Accomm	0	0	1	1	1	0	0	0	0	4	0	0	0
591	Type 1	Female	22	Metro	2009	1800 - <0000	Private Residence	0	0	0	0	0	0	0	0	0	1	0	0	1
592	Type 1	Male	46	Metro	2009	0600 - <1200	GP/Community Clinic	0	0	0	0	0	0	0	0	0	1	0	0	1
593	Type 1	Male	28	Metro	2009	1800 - <0000	Private Residence	0	0	0	0	0	0	0	0	0	1	0	0	1
594	Type 2	Female	80	Metro	2009	1800 - <0000	Private Residence	0	1	1	1	0	0	0	0	0	4	0	0	1
595	Type 1	Female	64	Metro	2009	0000 - <0600	Private Residence	0	0	0	0	0	0	0	0	0	3	0	0	1
596	Type 1	Female	48	Metro	2009	0600 - <1200	Private Residence	0	0	0	0	0	1	0	0	0	4	0	0	1
597	No diagnosis	Female	33	Metro	2009	1200 - <1800	Private Residence	0	0	0	1	0	0	0	0	0	3	0	0	0
598	Type 2	Male	62	Metro	2009	1200 - <1800	Private Residence	0	0	1	0	0	0	0	0	0	4	0	1	1
599	Type 1	Male	75	Metro	2009	1800 - <0000	Private Residence	0	0	0	0	0	0	0	0	0	2	1	1	1
600	Type 2	Male	83	Metro	2009	0600 - <1200	Private Residence	0	0	0	0	0	0	0	0	0	3	1	0	0
601	Type 2	Male	74	Metro	2009	0600 - <1200	Private Residence	0	0	0	0	0	1	0	0	0	1	0	1	0
602	Type 1	Female	12	Metro	2009	0600 - <1200	Private Residence	0	0	0	0	0	0	0	0	0	0	0	0	1
603	Type 2	Male	77	Metro	2009	1800 - <0000	Private Residence	0	0	1	0	0	0	0	0	0	4	1	0	1
604	Type 2	Female	81	Metro	2009	0600 - <1200	Nursing Home/Supported Accomm	0	0	1	0	0	0	0	1	0	4	0	0	0
605	Type 2	Female	88	Metro	2009	0600 - <1200	Nursing Home/Supported Accomm	0	0	1	1	0	1	0	0	0	4	0	1	1
606	Type 1	Male	22	Metro	2009	1200 - <1800	Private Residence	0	0	0	0	0	0	0	0	0	0	0	0	1
607	No diagnosis	Male	29	Metro	2009	0600 - <1200	Private Residence	0	0	0	0	0	0	1	1	0	1	0	0	0
608	Type 2	Female	71	Metro	2009	1200 - <1800	Private Residence	0	0	1	0	0	0	0	0	0	3	0	1	0
609	No diagnosis	Female	12	Metro	2009	1800 - <0000	Private Residence	0	0	0	0	0	0	0	0	0	0	0	0	0
610	Type 2	Female	77	Metro	2009	1800 - <0000	Nursing Home/Supported Accomm	0	0	1	0	1	1	0	0	0	4	1	0	0
611	Type 1	Female	25	Metro	2009	1200 - <1800	Public Place	0	0	0	0	0	0	0	0	0	1	0	0	1
612	Type 2	Female	55	Metro	2009	1200 - <1800	GP/Community Clinic	0	0	0	0	0	0	0	0	0	0	0	0	0
613	Type 1	Female	55	Metro	2009	1200 - <1800	Private Residence	0	0	0	1	0	0	0	0	0	2	0	0	1
614	Type 2	Male	70	Metro	2009	0000 - <0600	Nursing Home/Supported Accomm	0	0	0	0	0	0	0	0	0	4	0	0	1
615	Type 2	Male	74	Metro	2009	0600 - <1200	Private Residence	1	1	1	1	0	0	0	0	0	4	0	0	1
616	Type 2	Female	80	Metro	2009	1200 - <1800	GP/Community Clinic	0	0	1	1	1	1	0	0	0	4	0	1	1
617	Type 1	Female	59	Metro	2009	0600 - <1200	Private Residence	0	0	1	1	0	1	0	0	0	4	0	0	1
618	Type 2	Female	48	Metro	2009	1800 - <0000	Private Residence	0	0	1	1	0	0	0	0	0	4	0	1	0
619	Type 2	Female	72	Metro	2009	0600 - <1200	Private Residence	0	0	1	0	0	0	0	0	1	3	0	0	1
620	Type 2	Male	69	Metro	2009	0000 - <0600	Private Residence	1	0	1	1	0	0	0	0	0	4	0	0	1
621	Type 2	Female	82	Metro	2009	1200 - <1800	Private Residence	0	0	1	0	0	0	0	0	0	4	1	1	0
622	Type 1	Female	36	Metro	2009	0000 - <0600	Private Residence	0	0	0	0	0	0	0	0	0	1	0	0	1
623	Type 2	Male	87	Metro	2009	1800 - <0000	Hospital	0	1	0	1	0	0	0	0	0	3	0	0	1
624	Type 2	Female	93	Metro	2009	0000 - <0600	Nursing Home/Supported Accomm	0	0	1	0	0	0	0	0	0	2	0	0	1
625	Type 1	Female	93	Metro	2009	0600 - <1200	Nursing Home/Supported Accomm	0	0	1	0	0	0	0	0	0	2	0	0	1
626	Type 2	Male	69	Metro	2009	1200 - <1800	Private Residence	1	0	1	1	0	0	0	0	0	4	0	0	1
627	Type 1	Male	16	Metro	2009	0000 - <0600	Private Residence	0	0	0	0	0	0	0	0	0	0	0	0	1
628	Type 2	Female	49	Metro	2009	0600 - <1200	Public Place	0	0	0	0	0	0	0	0	1	4	0	0	1
629	Type 1	Female	67	Metro	2009	1200 - <1800	Private Residence	0	0	1	1	0	0	0	1	0	4	0	0	1
630	Type 1	Male	34	Metro	2009	1200 - <1800	Nursing Home/Supported Accomm	0	0	0	0	0	0	1	0	0	3	0	0	1
631	No diagnosis	Male	46	Metro	2009	1200 - <1800	Private Residence	0	0	0	0	0	0	0	0	0	0	0	0	0
632	Type 2	Male	85	Metro	2009	1800 - <0000	Private Residence	0	0	0	0	0	0	0	0	1	4	1	1	0
633	Type 1	Male	86	Metro	2009	1800 - <0000	Private Residence	0	0	1	0	0	0	0	0	0	1	0	0	1
634	Type 1	Male	20	Metro	2009	1800 - <0000	Private Residence	0	0	0	0	0	0	0	0	0	1	0	0	1
635	Type 1	Female	73	Metro	2009	1800 - <0000	Private Residence	0	0	1	1	0	0	0	0	0	3	0	1	1
636	Type 1	Male	21	Metro	2009	1200 - <1800	Hospital	0	0	0	0	0	0	0	0	0	1	0	0	1
637	Type 2	Female	65	Metro	2009	1800 - <0000	Public Place	0	0	1	0	0	0	0	1	0	4	0	1	1
638	Type 2	Female	88	Metro	2009	1800 - <0000	Private Residence	0	0	0	0	0	0	0	0	0	1	1	0	0
639	Type 2	Male	78	Metro	2009	1800 - <0000	Private Residence	0	1	0	0	0	0	0	0	0	4	1	1	0
640	Type 2	Female	85	Metro	2009	1800 - <0000	Private Residence	0	0	0	1	0	0	0	0	0	3	0	1	1
641	Type 1	Male	88	Metro	2009	1200 - <1800	Nursing Home/Supported Accomm	0	1	1	1	0	0	0	0	0	4	0	1	1
642	Type 2	Male	46	Metro	2009	1200 - <1800	GP/Community Clinic	0	0	1	0	0	0	0	0	0	2	0	0	0
643	Type 1	Male	80	Metro	2009	1800 - <0000	Nursing Home/Supported Accomm	0	0	1	0	1	0	0	1	0	4	0	0	1
644	Type 2	Male	67	Metro	2009	1800 - <0000	Public Place	0	0	0	0	0	0	0	0	0	1	0	0	0
645	Type 1	Female	45	Metro	2009	1200 - <1800	GP/Community Clinic	0	0	0	0	0	0	0	0	0	1	0	0	1
646	Type 2	Female	88	Metro	2009	1800 - <0000	Nursing Home/Supported Accomm	0	0	0	0	0	0	0	0	0	4	0	1	0
647	Type 2	Female	79	Metro	2009	1800 - <0000	Nursing Home/Supported Accomm	0	0	1	0	0	0	0	0	0	3	0	1	0
648	Type 1	Male	35	Metro	2009	0000 - <0600	Private Residence	0	0	0	0	0	0	0	0	0	0	0	0	1
649	Type 2	Male	77	Metro	2009	0600 - <1200	Private Residence	0	0	1	1	1	0	0	0	0	3	1	1	0
650	Type 2	Male	81	Metro	2009	0600 - <1200	Nursing Home/Supported Accomm	1	0	0	0	1	1	0	1	1	4	1	0	0
651	Unspecified diabetes	Male	30	Regional/Rural	2009	1800 - <0000	Private Residence	0	0	0	0	0	0	0	0	0	1	0	1	0
652	Type 2	Male	79	Metro	2009	1200 - <1800	Hospital	0	0	1	0	0	0	0	0	0	4	1	0	0
653	Type 2	Female	78	Metro	2009	1200 - <1800	Private Residence	0	0	0	0	0	0	0	0	0	4	0	0	0
654	Type 2	Female	87	Metro	2009	1800 - <0000	Nursing Home/Supported Accomm	0	1	1	1	1	0	0	0	0	4	0	0	1
655	Type 1	Female	44	Metro	2009	1800 - <0000	Private Residence	0	0	0	0	0	0	0	0	0	3	0	0	1
656	Type 2	Female	71	Metro	2009	0600 - <1200	Private Residence	0	0	1	0	0	0	0	1	0	2	0	1	0
657	Type 1	Female	82	Metro	2009	0600 - <1200	Private Residence	0	0	0	0	0	0	0	0	0	1	0	0	1
658	Type 2	Male	76	Metro	2009	0600 - <1200	Private Residence	0	1	1	0	0	0	0	0	0	3	1	0	1
659	Type 1	Female	84	Metro	2009	1800 - <0000	Nursing Home/Supported Accomm	0	0	0	0	0	1	0	0	0	4	0	0	1
660	Type 2	Female	83	Metro	2009	0000 - <0600	Private Residence	1	1	0	0	0	0	0	0	0	2	0	1	1
661	No diagnosis	Female	50	Metro	2009	1200 - <1800	GP/Community Clinic	0	0	0	0	0	0	0	0	0	4	0	0	0
662	Type 2	Female	93	Metro	2009	1200 - <1800	Nursing Home/Supported Accomm	0	0	1	0	0	0	0	0	0	1	0	0	1
663	Type 2	Male	64	Metro	2009	1800 - <0000	Private Residence	0	0	0	0	1	1	0	0	0	4	0	0	1
664	Type 1	Female	46	Metro	2009	1800 - <0000	Other/Unspecified	0	0	0	0	0	0	0	0	0	2	0	0	1
665	Type 1	Male	88	Metro	2009	1200 - <1800	Nursing Home/Supported Accomm	0	0	1	0	0	0	0	1	0	2	1	0	1
666	Type 2	Male	91	Metro	2009	1200 - <1800	Nursing Home/Supported Accomm	0	0	0	0	1	0	0	0	0	1	1	1	0
667	Type 1	Male	52	Metro	2009	1200 - <1800	Nursing Home/Supported Accomm	0	0	0	0	0	0	0	0	1	2	1	0	1
668	Unspecified diabetes	Female	96	Metro	2009	1200 - <1800	Nursing Home/Supported Accomm	0	0	1	0	0	0	0	0	0	4	1	0	0
669	Type 2	Male	70	Metro	2009	1200 - <1800	Private Residence	0	0	1	0	0	0	0	0	0	3	0	1	0
670	No diagnosis	Female	86	Metro	2009	1200 - <1800	Private Residence	0	0	0	0	0	0	0	0	0	1	0	0	0
671	Type 2	Female	81	Metro	2009	1800 - <0000	Private Residence	0	0	0	1	1	0	0	1	0	3	0	1	0
672	Type 2	Male	69	Metro	2009	0600 - <1200	Private Residence	0	0	0	0	0	0	0	0	0	3	1	1	0
673	No diagnosis	Male	7	Regional/Rural	2009	1200 - <1800	Hospital	0	0	0	0	0	0	0	0	0	0	0	0	0
674	Type 2	Female	79	Metro	2009	1200 - <1800	Public Place	0	0	0	0	0	0	0	0	0	3	1	1	0
675	No diagnosis	Male	30	Metro	2009	1800 - <0000	Private Residence	0	0	0	0	0	0	0	0	0	2	0	0	0
676	Type 2	Female	76	Metro	2009	1800 - <0000	Nursing Home/Supported Accomm	0	1	1	0	0	0	0	1	0	4	1	1	1
677	Type 2	Female	68	Metro	2009	1200 - <1800	Private Residence	0	0	0	1	0	1	0	0	0	2	0	1	1
678	Type 1	Male	84	Metro	2009	1800 - <0000	Nursing Home/Supported Accomm	1	0	1	1	0	1	0	1	1	4	1	0	1
679	Type 2	Female	80	Metro	2009	1200 - <1800	Private Residence	0	0	1	0	0	0	0	0	0	4	0	0	1
680	Type 2	Male	74	Metro	2009	1200 - <1800	Public Place	0	0	1	0	0	0	0	0	0	2	0	0	0
681	Type 1	Male	22	Metro	2009	1200 - <1800	Public Place	0	0	0	0	0	0	0	0	0	0	0	0	1
682	No diagnosis	Male	38	Metro	2009	0600 - <1200	Private Residence	0	0	0	0	0	0	0	0	0	1	0	0	0
683	Unspecified diabetes	Female	75	Metro	2009	0600 - <1200	Private Residence	0	1	0	0	1	0	0	1	0	3	0	1	0
684	Type 2	Male	94	Metro	2009	0600 - <1200	Private Residence	0	0	0	0	0	1	0	0	0	4	1	1	0
685	Type 1	Female	18	Metro	2009	1200 - <1800	Private Residence	0	0	0	0	0	0	0	1	0	4	0	0	1
686	Type 1	Female	17	Metro	2009	0600 - <1200	Private Residence	0	0	0	0	0	0	0	0	0	0	0	0	1
687	Type 2	Female	88	Metro	2009	1800 - <0000	Nursing Home/Supported Accomm	0	0	1	0	0	0	1	0	0	4	1	0	0
688	Type 2	Male	73	Metro	2009	0000 - <0600	Private Residence	0	0	0	0	0	0	0	0	0	1	1	1	0
689	Type 2	Male	56	Metro	2009	0000 - <0600	Public Place	0	0	0	0	0	0	1	1	0	3	0	1	0
690	Type 1	Male	54	Metro	2009	0600 - <1200	Nursing Home/Supported Accomm	0	0	0	0	0	0	0	0	0	3	0	0	1
691	Type 2	Female	54	Metro	2009	1200 - <1800	Private Residence	0	0	1	0	0	0	0	0	0	1	0	1	0
692	Type 2	Male	47	Metro	2009	1200 - <1800	Private Residence	0	0	0	0	0	0	0	0	0	1	1	0	0
693	Type 1	Male	23	Metro	2009	0000 - <0600	Other/Unspecified	0	0	0	0	0	0	0	0	0	0	0	0	1
694	Type 2	Female	48	Metro	2009	1200 - <1800	Private Residence	0	0	1	0	0	0	0	0	0	2	0	0	1
695	Type 1	Male	96	Metro	2009	1800 - <0000	Nursing Home/Supported Accomm	0	0	0	0	0	0	0	0	0	0	0	0	1
696	Type 2	Female	71	Metro	2009	1800 - <0000	Private Residence	0	0	0	0	0	0	0	0	0	4	0	0	1
697	Unspecified diabetes	Female	81	Metro	2009	1200 - <1800	Nursing Home/Supported Accomm	0	0	1	0	0	0	0	1	1	4	0	0	1
698	Type 1	Female	42	Metro	2009	1800 - <0000	Private Residence	0	0	0	0	0	0	0	0	0	0	0	0	1
699	Type 1	Female	48	Metro	2009	0600 - <1200	Private Residence	0	0	0	1	0	0	0	1	0	3	0	0	1
700	No diagnosis	Female	17	Metro	2009	0600 - <1200	GP/Community Clinic	0	0	0	0	0	0	0	0	0	0	0	0	0
701	Type 1	Male	24	Metro	2009	0600 - <1200	Private Residence	0	0	0	0	0	0	0	0	0	1	0	0	1
702	Type 1	Female	28	Metro	2009	1200 - <1800	Private Residence	0	0	0	0	0	1	0	0	0	4	0	0	1
703	Type 2	Female	93	Metro	2009	1200 - <1800	Nursing Home/Supported Accomm	0	0	1	1	0	0	0	0	0	4	0	0	0
704	Type 2	Female	67	Metro	2009	0600 - <1200	Private Residence	0	0	0	0	0	0	1	0	0	3	0	0	0
705	Type 1	Female	79	Metro	2009	0600 - <1200	Private Residence	0	1	1	1	0	0	0	0	0	4	0	0	1
706	Type 2	Female	77	Metro	2009	0600 - <1200	Private Residence	0	0	0	1	0	0	0	0	0	2	1	1	1
707	Type 1	Male	83	Metro	2009	1800 - <0000	Private Residence	0	0	1	1	0	0	0	0	0	3	0	0	1
708	Type 2	Male	78	Metro	2009	0600 - <1200	Private Residence	0	0	0	0	1	0	0	0	0	4	0	1	1
709	Type 1	Female	46	Metro	2009	1200 - <1800	Private Residence	0	0	1	0	0	0	0	1	0	2	0	0	1
710	Type 2	Male	62	Metro	2009	1200 - <1800	Private Residence	0	0	1	0	0	0	0	0	0	1	1	1	1
711	Type 2	Female	85	Metro	2009	1200 - <1800	Private Residence	0	0	1	1	0	0	0	0	0	4	0	0	1
712	Type 2	Female	78	Metro	2009	1200 - <1800	Private Residence	0	0	0	0	0	0	0	0	0	2	0	1	0
713	Type 2	Female	98	Metro	2009	1200 - <1800	Nursing Home/Supported Accomm	0	0	0	0	0	0	1	0	0	4	1	1	1
714	Type 1	Female	15	Metro	2009	0000 - <0600	Hospital	0	0	0	0	0	0	0	0	0	0	0	0	1
715	No diagnosis	Male	49	Metro	2009	0600 - <1200	Other/Unspecified	0	0	0	0	0	0	0	0	0	0	0	0	0
716	Type 2	Female	81	Metro	2009	0600 - <1200	Private Residence	0	0	1	0	0	0	0	0	0	3	1	1	0
717	Type 1	Female	82	Metro	2009	1200 - <1800	GP/Community Clinic	0	0	1	0	1	0	0	0	0	4	0	0	1
718	Type 1	Female	23	Metro	2009	1200 - <1800	Private Residence	0	0	0	0	0	0	0	0	0	1	0	0	1
719	Type 2	Female	98	Metro	2009	1800 - <0000	Private Residence	0	0	0	0	0	0	0	0	0	1	1	1	0
720	Type 1	Male	24	Metro	2009	0600 - <1200	Private Residence	0	0	0	0	0	0	0	0	0	1	0	0	1
721	Type 2	Male	62	Metro	2009	0600 - <1200	Private Residence	0	0	1	0	0	0	0	1	0	2	0	1	1
722	Type 2	Male	59	Metro	2009	0600 - <1200	Private Residence	1	1	1	0	0	0	0	0	0	3	1	1	0
723	Type 2	Female	92	Metro	2009	1200 - <1800	Nursing Home/Supported Accomm	0	0	1	0	0	0	0	0	0	2	1	0	0
724	Type 2	Male	83	Metro	2009	1200 - <1800	Private Residence	1	0	1	1	0	0	0	0	1	4	1	0	0
725	Type 2	Male	78	Metro	2009	1200 - <1800	Private Residence	0	0	0	0	0	0	0	0	0	0	0	0	1
726	Type 1	Male	65	Metro	2009	0600 - <1200	Nursing Home/Supported Accomm	0	0	0	0	0	1	0	0	0	3	0	0	1
727	Type 2	Female	55	Metro	2009	0600 - <1200	Public Place	0	0	0	0	0	0	0	0	0	0	1	1	1
728	Type 1	Female	18	Metro	2009	0600 - <1200	Private Residence	0	0	0	0	0	0	0	0	0	0	0	0	1
729	No diagnosis	Male	72	Metro	2009	0600 - <1200	Private Residence	0	0	0	0	0	1	0	0	0	0	0	0	0
730	Type 1	Male	37	Metro	2009	0600 - <1200	Other/Unspecified	0	0	0	0	0	0	0	0	0	0	0	0	1
731	Type 1	Female	90	Metro	2009	0600 - <1200	Nursing Home/Supported Accomm	0	0	0	0	0	0	0	1	0	4	0	0	1
732	Type 1	Female	28	Metro	2009	1200 - <1800	Other/Unspecified	0	0	0	0	0	0	0	0	0	1	0	0	1
733	Type 2	Male	85	Metro	2009	1800 - <0000	Private Residence	1	0	0	1	0	0	0	0	0	4	0	0	1
734	Type 1	Female	84	Metro	2009	0600 - <1200	Private Residence	0	0	1	0	0	0	0	0	0	4	1	0	1
735	Type 2	Female	85	Metro	2009	1200 - <1800	Private Residence	1	0	1	1	0	1	1	0	0	4	1	0	0
736	Type 2	Male	52	Metro	2009	1800 - <0000	Private Residence	0	0	0	0	0	1	0	0	0	4	0	0	0
737	Type 2	Male	67	Metro	2009	0600 - <1200	Private Residence	0	0	0	0	0	0	0	0	0	1	0	1	0
738	Type 1	Male	82	Metro	2009	1800 - <0000	Nursing Home/Supported Accomm	1	0	1	1	0	0	0	0	0	4	0	0	1
739	Type 1	Male	49	Metro	2009	1200 - <1800	Private Residence	0	0	0	0	0	0	0	0	0	0	0	0	1
740	Type 2	Female	27	Metro	2009	0000 - <0600	Private Residence	0	0	0	0	0	0	0	1	0	1	0	0	1
741	Type 2	Female	70	Metro	2009	0000 - <0600	Public Place	0	0	1	1	0	0	0	0	0	3	0	1	1
742	Type 2	Female	86	Metro	2009	0600 - <1200	Nursing Home/Supported Accomm	0	0	1	0	0	0	0	0	0	4	1	1	1
743	Type 1	Male	25	Metro	2009	1200 - <1800	GP/Community Clinic	0	0	0	0	0	0	0	0	0	0	0	0	1
744	Type 2	Female	30	Metro	2009	1200 - <1800	Private Residence	0	0	0	0	0	0	0	0	0	2	0	1	0
745	Type 1	Male	47	Metro	2009	0600 - <1200	Nursing Home/Supported Accomm	0	0	0	0	0	0	1	1	0	4	0	0	1
746	Type 1	Female	49	Metro	2009	1200 - <1800	Private Residence	0	0	0	0	0	0	0	0	0	0	0	0	1
747	Type 1	Female	50	Metro	2009	1800 - <0000	Private Residence	0	0	1	0	0	0	0	1	0	2	0	0	1
748	Type 2	Male	86	Metro	2009	1800 - <0000	Private Residence	1	0	1	1	0	0	0	0	1	4	1	0	0
749	Type 1	Female	6	Metro	2009	0600 - <1200	Public Place	0	0	0	0	0	0	0	0	0	0	0	0	1
750	Type 2	Female	51	Metro	2009	1200 - <1800	Private Residence	0	0	0	0	0	0	0	0	0	0	0	1	1
751	Type 2	Male	82	Metro	2009	0600 - <1200	Private Residence	0	0	0	0	0	0	0	1	0	1	1	1	0
752	Type 2	Female	96	Metro	2009	1800 - <0000	Nursing Home/Supported Accomm	0	0	1	0	0	0	0	0	0	4	1	0	0
753	Type 2	Female	82	Metro	2009	1200 - <1800	Nursing Home/Supported Accomm	0	0	1	0	0	1	0	0	0	4	0	0	0
754	Type 2	Male	51	Metro	2009	0000 - <0600	Private Residence	0	0	1	0	0	0	0	0	0	2	0	0	0
755	Type 1	Female	72	Metro	2009	1200 - <1800	Public Place	0	0	1	0	0	1	1	0	0	4	1	0	1
756	No diagnosis	Female	76	Metro	2009	0600 - <1200	Nursing Home/Supported Accomm	1	0	0	0	0	1	0	1	0	4	0	0	0
757	Type 2	Female	62	Metro	2009	1200 - <1800	Private Residence	0	0	1	0	0	1	0	0	1	4	0	0	1
758	Type 2	Male	94	Metro	2009	1200 - <1800	Private Residence	0	0	1	0	0	0	0	0	0	3	0	0	1
759	No diagnosis	Male	55	Regional/Rural	2009	0600 - <1200	Private Residence	0	0	0	0	0	0	0	0	0	0	0	0	0
760	Type 2	Female	83	Metro	2009	1200 - <1800	Private Residence	0	0	1	1	0	0	0	0	0	2	1	1	0
761	Type 2	Male	76	Metro	2009	1200 - <1800	Private Residence	0	0	1	1	0	0	0	0	0	4	1	1	1
762	Type 2	Female	55	Metro	2009	1800 - <0000	Private Residence	0	0	0	1	0	0	0	0	0	1	1	0	0
763	Type 1	Male	49	Metro	2009	1200 - <1800	Public Place	0	0	0	0	0	0	0	1	0	1	0	0	1
764	Type 2	Female	90	Metro	2009	1200 - <1800	Nursing Home/Supported Accomm	0	0	0	0	0	1	0	0	0	1	1	0	1
765	Type 1	Male	74	Metro	2009	1800 - <0000	Nursing Home/Supported Accomm	1	0	0	0	0	0	0	0	0	1	0	1	1
766	Type 1	Female	40	Metro	2009	1800 - <0000	Private Residence	0	0	0	0	0	0	0	1	0	1	0	0	1
767	No diagnosis	Male	87	Metro	2009	1200 - <1800	Private Residence	0	0	0	0	0	0	0	0	0	0	0	0	0
768	Type 2	Male	61	Metro	2009	1200 - <1800	Private Residence	0	0	1	1	1	0	0	0	0	4	1	0	0
769	Type 2	Female	92	Metro	2009	1200 - <1800	Private Residence	0	0	0	1	0	0	0	0	0	4	1	0	0
770	No diagnosis	Male	57	Metro	2009	1800 - <0000	Public Place	0	0	0	0	1	0	0	0	0	0	0	0	0
771	Type 2	Female	85	Metro	2009	1800 - <0000	Nursing Home/Supported Accomm	0	0	0	0	1	0	0	0	0	4	1	0	1
772	Type 1	Female	91	Metro	2009	1800 - <0000	Nursing Home/Supported Accomm	0	0	0	0	0	1	0	0	0	4	1	0	1
773	No diagnosis	Female	62	Metro	2009	1800 - <0000	Private Residence	0	0	1	0	0	0	0	0	0	2	0	0	0
774	Type 1	Male	59	Metro	2009	0000 - <0600	Hospital	0	0	0	0	0	0	0	0	0	0	0	0	1
775	Type 1	Male	58	Metro	2009	0000 - <0600	Private Residence	0	0	1	1	0	0	0	0	0	3	0	0	1
776	Type 1	Female	84	Metro	2009	0600 - <1200	Private Residence	0	1	1	1	0	0	0	0	0	4	0	0	1
777	Unspecified diabetes	Female	81	Metro	2009	1200 - <1800	Private Residence	0	0	1	1	0	0	1	1	0	4	0	0	0
778	No diagnosis	Male	78	Metro	2009	0000 - <0600	Nursing Home/Supported Accomm	0	0	0	0	0	0	0	0	0	2	0	0	0
779	No diagnosis	Male	52	Metro	2009	0000 - <0600	Private Residence	0	0	0	0	0	0	0	0	0	0	0	0	0
780	Type 2	Female	96	Metro	2009	1800 - <0000	Nursing Home/Supported Accomm	0	0	0	0	1	1	0	0	0	4	1	1	0
781	Type 2	Female	88	Metro	2009	1800 - <0000	Nursing Home/Supported Accomm	0	0	0	0	0	0	0	0	0	2	1	0	0
782	Type 2	Male	75	Metro	2009	1800 - <0000	Private Residence	1	0	1	1	1	0	0	0	0	4	0	1	1
783	Type 2	Female	60	Metro	2009	1200 - <1800	Private Residence	0	0	1	1	0	0	0	0	0	2	0	1	0
784	Type 1	Female	24	Metro	2009	1200 - <1800	Private Residence	0	0	0	0	0	0	0	1	0	1	0	0	1
785	Type 1	Female	52	Metro	2009	0000 - <0600	Private Residence	0	0	1	1	0	0	0	0	0	4	0	0	1
786	Type 2	Male	20	Metro	2009	0600 - <1200	Private Residence	0	0	0	0	0	0	0	0	0	2	0	0	1
787	Type 1	Male	22	Metro	2009	0600 - <1200	Private Residence	0	0	0	0	0	0	0	0	0	0	0	0	1
788	Type 1	Male	13	Metro	2009	0600 - <1200	Private Residence	0	0	0	0	0	0	0	0	0	1	0	0	1
789	Type 2	Female	83	Metro	2009	0600 - <1200	Nursing Home/Supported Accomm	0	0	0	0	0	0	0	0	0	1	0	0	1
790	Type 1	Male	44	Metro	2009	1200 - <1800	Hospital	0	0	1	0	0	0	0	0	0	2	1	1	1
791	Type 2	Male	67	Metro	2009	1200 - <1800	Private Residence	0	0	1	0	0	0	0	0	0	4	0	0	1
792	Type 2	Male	66	Metro	2009	1200 - <1800	Other/Unspecified	0	0	0	1	0	0	0	0	0	2	0	1	0
793	Type 1	Male	27	Metro	2009	1800 - <0000	Private Residence	0	0	0	0	0	0	0	0	0	2	0	0	1
794	Type 2	Female	79	Metro	2009	0600 - <1200	Nursing Home/Supported Accomm	0	0	1	1	0	0	0	0	0	4	0	1	1
795	Type 2	Female	36	Metro	2009	1200 - <1800	GP/Community Clinic	0	0	0	1	0	0	0	1	0	4	1	1	0
796	Type 2	Male	40	Metro	2009	1200 - <1800	Private Residence	1	0	0	0	0	1	0	0	0	4	0	0	1
797	Type 2	Female	79	Metro	2009	1800 - <0000	Private Residence	1	0	1	1	1	0	0	0	0	4	1	0	0
798	Unspecified diabetes	Male	84	Metro	2009	1200 - <1800	Private Residence	1	0	1	1	0	0	0	0	0	4	0	1	0
799	Type 1	Female	10	Metro	2009	0600 - <1200	Hospital	0	0	0	0	0	0	0	0	0	1	0	0	1
800	Type 2	Male	40	Metro	2009	1800 - <0000	Nursing Home/Supported Accomm	0	0	0	0	0	0	0	0	0	2	1	1	0
801	Type 2	Male	67	Metro	2009	1800 - <0000	Private Residence	0	0	1	1	0	0	0	0	0	4	1	0	0
802	Type 2	Female	79	Metro	2009	0000 - <0600	Private Residence	0	0	0	0	0	0	0	0	0	1	1	1	0
803	Type 2	Female	76	Metro	2009	0600 - <1200	Nursing Home/Supported Accomm	0	0	1	0	0	0	0	1	0	4	0	0	0
804	Type 2	Female	68	Metro	2009	0600 - <1200	Private Residence	0	0	1	1	0	0	0	0	0	3	0	0	0
805	Type 2	Female	75	Metro	2009	1800 - <0000	Nursing Home/Supported Accomm	0	0	1	0	1	0	0	0	0	4	1	0	1
806	Type 1	Male	48	Metro	2009	0600 - <1200	Hospital	1	0	1	0	1	0	0	0	1	4	0	0	1
807	Type 2	Male	59	Metro	2009	0600 - <1200	Private Residence	0	1	1	1	0	0	0	0	0	4	1	1	1
808	Type 1	Female	83	Metro	2009	1800 - <0000	Private Residence	0	0	0	0	0	0	0	0	0	1	0	0	1
809	Type 2	Male	61	Metro	2009	1800 - <0000	Private Residence	0	0	0	0	0	0	0	0	0	1	1	1	0
810	Type 2	Male	72	Metro	2009	0600 - <1200	Private Residence	0	0	1	1	0	0	0	0	0	2	0	1	0
811	Type 2	Female	96	Metro	2009	1800 - <0000	Nursing Home/Supported Accomm	0	0	0	0	1	1	0	0	1	4	1	1	1
812	Type 2	Male	70	Metro	2009	0000 - <0600	Private Residence	0	0	1	1	0	0	0	0	1	4	0	0	1
813	Type 2	Female	81	Metro	2009	1200 - <1800	Nursing Home/Supported Accomm	0	0	1	1	0	0	0	0	0	3	0	0	1
814	Type 1	Male	59	Metro	2009	0600 - <1200	Private Residence	0	0	0	0	0	0	0	0	0	1	0	0	1
815	Type 2	Male	77	Metro	2009	0600 - <1200	Nursing Home/Supported Accomm	0	0	0	0	0	0	0	0	0	2	0	0	0
816	No diagnosis	Female	81	Regional/Rural	2009	1200 - <1800	Hospital	0	0	0	0	1	0	0	0	0	0	0	0	0
817	No diagnosis	Male	42	Metro	2009	1200 - <1800	Private Residence	0	0	0	0	0	0	0	0	0	0	0	0	0
818	Type 2	Male	73	Metro	2009	1800 - <0000	Nursing Home/Supported Accomm	0	0	1	0	0	0	0	0	0	4	0	1	1
819	Type 2	Female	51	Metro	2009	1800 - <0000	Private Residence	0	0	0	0	0	0	0	0	0	0	0	1	0
820	Type 1	Female	17	Metro	2009	0600 - <1200	GP/Community Clinic	0	0	0	0	0	0	0	0	0	0	0	0	1
821	Type 2	Female	70	Metro	2009	0600 - <1200	Private Residence	0	0	1	0	0	0	0	0	0	4	1	0	0
822	Type 1	Female	40	Metro	2009	1200 - <1800	Private Residence	0	1	0	1	1	0	0	0	0	4	0	0	1
823	Type 1	Male	40	Metro	2009	1200 - <1800	Private Residence	0	1	0	0	1	0	0	0	0	2	0	0	1
824	Type 2	Female	86	Metro	2009	1200 - <1800	Private Residence	0	0	1	0	0	0	0	0	0	4	1	1	1
825	No diagnosis	Male	67	Metro	2009	1200 - <1800	Private Residence	0	0	1	0	0	0	0	0	0	2	0	0	0
826	Type 2	Female	89	Regional/Rural	2009	1800 - <0000	Other/Unspecified	0	0	0	0	0	0	0	0	0	3	0	1	0
827	Unspecified diabetes	Male	66	Metro	2009	1800 - <0000	Private Residence	0	0	0	0	0	0	0	0	0	1	0	1	0
828	Type 1	Female	27	Metro	2009	1200 - <1800	Private Residence	0	0	0	0	0	0	0	0	0	0	0	0	1
829	Type 1	Female	81	Metro	2009	1800 - <0000	Nursing Home/Supported Accomm	0	0	1	1	0	0	0	0	0	4	0	0	1
830	Type 2	Female	79	Metro	2009	1800 - <0000	Private Residence	0	0	1	0	0	0	0	1	0	3	0	0	1
831	Type 1	Male	13	Metro	2009	0600 - <1200	Private Residence	0	0	0	0	0	0	0	0	0	1	0	0	1
832	Type 1	Female	54	Metro	2009	1200 - <1800	Private Residence	0	0	1	1	0	1	0	0	1	4	0	0	1
833	Type 2	Female	64	Metro	2009	1200 - <1800	GP/Community Clinic	0	0	1	0	0	0	0	0	0	2	0	0	0
834	Type 2	Male	75	Metro	2009	1200 - <1800	Private Residence	0	0	1	0	1	1	0	0	0	4	1	0	1
835	Type 2	Female	85	Metro	2009	1200 - <1800	Nursing Home/Supported Accomm	0	0	0	0	0	0	0	0	0	4	0	0	1
836	Type 1	Female	79	Metro	2009	1200 - <1800	Private Residence	0	0	1	1	0	0	0	0	0	3	0	0	1
837	Type 1	Female	20	Metro	2009	0600 - <1200	Public Place	0	0	0	0	0	0	0	0	0	0	0	0	1
838	Type 1	Male	48	Metro	2009	1200 - <1800	Private Residence	0	0	0	0	0	0	0	0	0	4	0	0	1
839	Type 2	Female	81	Metro	2009	0600 - <1200	Private Residence	0	0	1	0	0	0	0	0	0	2	0	1	0
840	Type 2	Female	66	Metro	2009	1800 - <0000	Private Residence	0	0	1	0	0	1	0	1	0	4	1	1	1
841	No diagnosis	Female	82	Metro	2009	0600 - <1200	Private Residence	0	0	1	0	0	0	0	0	0	3	0	0	0
842	Type 2	Female	41	Metro	2009	0600 - <1200	GP/Community Clinic	0	0	1	0	0	0	0	1	0	4	0	1	1
843	Type 2	Female	38	Metro	2009	1200 - <1800	GP/Community Clinic	0	0	0	1	0	0	0	1	0	3	1	1	0
844	Type 2	Male	67	Metro	2009	1200 - <1800	Private Residence	0	0	1	0	0	1	0	0	0	3	1	1	1
845	Type 1	Male	26	Metro	2009	0000 - <0600	Private Residence	0	0	0	0	0	0	0	0	0	0	0	0	1
846	Type 1	Female	92	Metro	2009	1800 - <0000	Nursing Home/Supported Accomm	0	0	1	0	0	0	0	0	0	1	0	0	1
847	Type 1	Female	22	Metro	2009	0000 - <0600	Private Residence	0	0	0	0	0	0	0	0	0	1	0	0	1
848	Type 2	Male	85	Metro	2009	0600 - <1200	Nursing Home/Supported Accomm	0	0	0	0	1	1	0	0	0	2	0	0	1
849	Type 2	Female	17	Metro	2009	1800 - <0000	Hospital	0	0	0	0	0	0	0	0	0	1	0	0	1
850	No diagnosis	Male	13	Metro	2009	0600 - <1200	Hospital	0	0	0	0	0	0	0	0	0	0	0	0	0
851	Type 2	Male	21	Metro	2009	1800 - <0000	Private Residence	0	0	1	0	0	0	0	0	0	1	0	0	1
852	Type 1	Female	61	Metro	2009	0600 - <1200	Private Residence	0	0	1	0	0	0	0	0	0	1	0	0	1
853	Type 1	Male	25	Metro	2009	1200 - <1800	Hospital	0	0	0	0	0	0	0	0	0	0	0	0	1
854	No diagnosis	Female	36	Metro	2009	1800 - <0000	Private Residence	0	0	0	0	0	0	0	0	0	1	0	0	0
855	Type 1	Male	88	Metro	2009	0000 - <0600	Nursing Home/Supported Accomm	0	1	0	0	1	0	0	0	0	4	0	0	1
856	Type 2	Female	81	Metro	2009	0600 - <1200	Private Residence	1	0	1	1	0	0	0	0	0	4	1	0	1
857	Type 2	Male	77	Metro	2009	1200 - <1800	Private Residence	1	0	0	1	0	0	0	0	0	4	1	0	1
858	Type 2	Male	82	Metro	2009	1200 - <1800	Nursing Home/Supported Accomm	0	1	1	0	0	0	0	0	0	2	0	0	1
859	No diagnosis	Female	33	Metro	2009	1800 - <0000	Private Residence	0	0	0	0	0	0	0	1	0	4	0	0	0
860	Type 2	Female	88	Metro	2009	0600 - <1200	GP/Community Clinic	0	0	1	1	0	0	0	0	0	4	1	0	0
861	No diagnosis	Female	13	Metro	2009	0600 - <1200	Hospital	0	0	0	0	0	0	0	0	0	0	0	0	0
862	Type 1	Male	69	Metro	2009	1200 - <1800	GP/Community Clinic	0	0	0	1	0	1	0	1	0	4	0	0	1
863	Type 2	Female	84	Metro	2009	1200 - <1800	Nursing Home/Supported Accomm	0	0	1	1	0	0	0	0	0	2	1	1	0
864	Type 1	Female	93	Metro	2009	1200 - <1800	Nursing Home/Supported Accomm	0	0	0	0	0	0	0	0	0	1	0	0	1
865	No diagnosis	Male	61	Metro	2009	1200 - <1800	Private Residence	0	1	0	0	0	0	0	1	0	4	0	0	0
866	No diagnosis	Male	80	Metro	2009	1800 - <0000	Private Residence	0	1	0	1	1	0	0	0	0	4	0	0	0
867	Type 1	Female	22	Metro	2009	1800 - <0000	Private Residence	0	0	0	0	0	0	0	0	0	3	0	0	1
868	No diagnosis	Male	64	Metro	2009	1200 - <1800	GP/Community Clinic	0	0	0	0	0	0	0	0	0	0	0	0	0
869	Type 2	Male	44	Metro	2009	1800 - <0000	Hospital	0	0	0	0	0	0	0	0	0	1	1	1	0
870	Type 2	Male	64	Metro	2009	1800 - <0000	Private Residence	1	0	0	1	0	0	1	1	0	4	0	1	0
871	Type 2	Female	75	Metro	2009	1800 - <0000	Private Residence	0	0	1	0	1	0	0	0	0	4	1	1	0
872	Type 2	Male	44	Metro	2009	0600 - <1200	Private Residence	1	1	1	1	0	0	0	1	0	4	1	1	1
873	Type 2	Female	79	Metro	2009	0600 - <1200	Private Residence	0	0	0	1	0	0	0	0	0	1	0	1	1
874	Type 1	Female	24	Metro	2009	0600 - <1200	Private Residence	0	0	0	0	0	0	0	1	0	1	0	0	1
875	Type 1	Female	34	Metro	2009	1200 - <1800	Nursing Home/Supported Accomm	0	0	0	1	0	0	0	0	0	2	0	0	1
876	Type 1	Male	51	Metro	2009	1200 - <1800	Private Residence	0	0	1	0	0	0	0	0	0	1	0	0	1
877	Type 2	Male	75	Metro	2009	1200 - <1800	Private Residence	1	0	1	1	1	1	0	0	1	4	0	0	1
878	Type 1	Male	48	Metro	2009	1800 - <0000	Private Residence	0	0	0	0	0	0	0	1	0	4	0	0	1
879	Type 2	Male	77	Metro	2009	1200 - <1800	Hospital	0	0	0	0	0	1	0	0	0	2	0	1	0
880	Type 2	Male	89	Metro	2009	1200 - <1800	Nursing Home/Supported Accomm	0	1	1	0	0	0	0	0	0	4	0	0	1
881	Type 2	Female	41	Metro	2009	1800 - <0000	Private Residence	0	0	1	0	0	0	0	1	0	4	0	1	1
882	Type 1	Male	76	Metro	2009	0600 - <1200	Private Residence	0	1	1	1	0	1	0	0	0	4	0	1	1
883	Type 1	Female	14	Metro	2009	0600 - <1200	Private Residence	0	0	0	0	0	0	0	0	0	0	0	0	1
884	No diagnosis	Male	10	Metro	2009	0600 - <1200	GP/Community Clinic	0	0	0	0	0	0	0	0	0	0	0	0	0
885	No diagnosis	Male	32	Metro	2009	1200 - <1800	Other/Unspecified	0	0	0	0	0	0	0	0	0	0	0	0	0
886	Type 2	Male	82	Metro	2009	1200 - <1800	Private Residence	0	0	0	0	0	0	0	0	0	1	0	0	1
887	Type 2	Female	70	Metro	2009	1200 - <1800	Private Residence	0	0	1	1	1	0	0	0	0	4	1	1	0
888	Type 1	Male	22	Metro	2009	1800 - <0000	Private Residence	0	0	0	0	0	0	0	0	0	0	0	0	1
889	Type 2	Female	71	Metro	2009	0000 - <0600	Private Residence	0	0	0	0	0	0	0	0	0	0	0	0	0
890	Type 1	Female	64	Metro	2009	0600 - <1200	Private Residence	0	0	0	0	0	0	1	1	0	4	0	0	1
891	Type 1	Male	82	Metro	2009	0600 - <1200	Private Residence	0	1	0	0	0	0	0	0	0	2	0	0	1
892	No diagnosis	Female	93	Metro	2009	0600 - <1200	Private Residence	0	0	0	0	0	0	0	1	0	4	0	0	0
893	Unspecified diabetes	Male	63	Metro	2009	1200 - <1800	Nursing Home/Supported Accomm	0	1	0	1	1	0	0	0	0	4	1	1	0
894	No diagnosis	Female	65	Metro	2009	1200 - <1800	Public Place	0	0	1	0	0	0	0	1	0	2	0	0	0
895	Type 2	Male	84	Metro	2009	1800 - <0000	Private Residence	0	0	1	1	0	0	0	0	0	4	1	1	0
896	Type 2	Female	86	Metro	2009	0000 - <0600	Nursing Home/Supported Accomm	0	0	0	1	0	0	0	0	0	2	1	0	0
897	Type 1	Female	85	Metro	2009	1200 - <1800	Nursing Home/Supported Accomm	0	0	1	1	0	0	0	0	0	4	1	0	1
898	Type 2	Male	43	Metro	2009	1800 - <0000	Other/Unspecified	0	0	0	0	0	0	0	0	0	2	1	1	0
899	Unspecified diabetes	Female	79	Metro	2009	1200 - <1800	Private Residence	0	1	0	0	0	0	0	0	0	0	0	0	0
900	Type 2	Female	43	Metro	2009	0600 - <1200	Private Residence	0	0	1	0	0	0	0	0	0	4	0	0	1
901	Type 1	Female	14	Metro	2009	1200 - <1800	Other/Unspecified	0	0	0	0	0	0	1	0	0	2	0	0	1
902	Type 1	Female	38	Metro	2009	1200 - <1800	Private Residence	0	0	0	0	0	0	0	0	0	0	0	0	1
903	Type 2	Female	68	Metro	2009	1200 - <1800	Private Residence	0	1	1	0	0	0	0	0	0	4	0	0	1
904	Type 2	Female	81	Metro	2009	1200 - <1800	Private Residence	0	0	1	0	0	0	0	0	1	3	1	0	0
905	Type 2	Male	75	Metro	2009	0000 - <0600	Private Residence	0	1	1	1	1	0	0	1	0	4	1	1	1
906	Unspecified diabetes	Female	69	Metro	2009	0600 - <1200	GP/Community Clinic	0	0	1	0	0	0	0	1	0	3	0	0	0
907	Type 1	Female	28	Metro	2009	1200 - <1800	Private Residence	0	0	0	0	0	1	0	0	0	2	0	0	1
908	Type 2	Female	70	Metro	2009	1200 - <1800	Private Residence	0	0	0	0	1	0	0	0	0	3	1	0	1
909	Type 2	Female	32	Metro	2009	1200 - <1800	Private Residence	0	0	1	0	0	0	0	0	0	4	0	0	0
910	Type 2	Female	81	Metro	2009	1200 - <1800	Nursing Home/Supported Accomm	0	0	0	0	0	0	0	0	0	1	0	0	1
911	Type 2	Male	64	Metro	2009	0000 - <0600	Private Residence	1	0	0	0	1	0	0	0	0	4	0	0	1
912	Type 1	Female	24	Metro	2009	1200 - <1800	GP/Community Clinic	0	0	0	0	0	0	0	1	0	1	0	0	1
913	Type 1	Male	30	Metro	2009	1800 - <0000	Private Residence	0	0	0	0	0	0	0	0	1	3	0	0	1
914	Type 2	Female	81	Metro	2009	0600 - <1200	Private Residence	1	0	1	0	0	0	0	0	0	3	1	0	0
915	Type 1	Male	21	Metro	2009	1200 - <1800	Private Residence	0	0	0	0	0	0	0	0	0	1	0	0	1
916	Type 1	Female	37	Metro	2009	1200 - <1800	Private Residence	0	0	0	0	0	0	0	1	0	1	0	0	1
917	Type 1	Male	22	Metro	2009	1800 - <0000	Private Residence	0	0	0	0	0	0	0	0	0	0	0	0	1
918	Type 2	Male	62	Metro	2009	1800 - <0000	Private Residence	1	1	1	1	0	0	0	1	0	4	0	1	1
919	Type 2	Female	82	Metro	2009	1800 - <0000	Private Residence	0	0	1	0	0	0	0	0	0	2	1	1	0
920	Type 1	Male	77	Metro	2009	1800 - <0000	Nursing Home/Supported Accomm	0	0	1	1	0	1	0	0	0	4	0	0	1
921	Type 2	Female	73	Metro	2009	0600 - <1200	Private Residence	0	0	0	0	0	0	0	0	0	4	0	1	1
922	Type 2	Female	90	Metro	2009	1200 - <1800	Nursing Home/Supported Accomm	0	0	1	1	0	0	0	0	0	3	0	0	1
923	Type 1	Male	31	Metro	2009	1200 - <1800	Hospital	0	0	0	0	0	0	0	0	0	0	0	0	1
924	Type 1	Male	56	Metro	2009	1800 - <0000	Nursing Home/Supported Accomm	0	0	0	0	0	0	0	0	0	1	0	0	1
925	Type 2	Male	75	Metro	2009	1800 - <0000	Private Residence	0	0	1	0	0	0	0	0	0	4	1	0	0
926	Type 2	Male	33	Metro	2009	0000 - <0600	Private Residence	0	0	0	0	0	0	0	0	0	4	0	0	1
927	Type 2	Female	68	Metro	2009	1800 - <0000	Private Residence	0	0	1	0	0	0	0	0	0	1	1	1	0
928	Type 2	Male	78	Regional/Rural	2009	1800 - <0000	Private Residence	0	0	1	1	0	0	0	0	0	3	0	1	1
929	Type 2	Female	96	Metro	2009	0000 - <0600	Nursing Home/Supported Accomm	0	1	0	0	0	1	0	0	0	4	0	0	0
930	Type 2	Male	52	Metro	2009	0600 - <1200	Private Residence	0	0	1	0	0	1	0	0	0	3	1	0	1
931	Type 2	Female	57	Metro	2009	0600 - <1200	Private Residence	0	1	1	1	0	0	0	0	0	3	0	0	1
932	Type 2	Female	53	Metro	2009	1200 - <1800	Private Residence	0	0	0	0	0	0	0	0	0	2	0	1	0
933	Type 1	Male	40	Metro	2009	0000 - <0600	Private Residence	0	0	0	1	0	0	0	0	0	1	0	0	1
934	Type 2	Male	74	Metro	2009	0600 - <1200	Private Residence	0	1	1	1	1	0	0	0	0	4	0	1	1
935	Type 1	Female	67	Metro	2009	0600 - <1200	Private Residence	0	0	1	1	0	0	0	1	0	4	0	0	1
936	Type 1	Female	59	Metro	2009	1200 - <1800	Private Residence	0	0	1	0	0	0	0	0	0	1	0	1	1
937	Type 1	Female	27	Metro	2009	1200 - <1800	Other/Unspecified	0	0	0	0	0	0	0	0	0	3	0	0	1
938	Type 2	Male	74	Metro	2009	1200 - <1800	Nursing Home/Supported Accomm	0	0	0	0	0	0	0	0	0	4	0	0	0
939	No diagnosis	Female	88	Metro	2009	1200 - <1800	GP/Community Clinic	0	0	1	0	1	1	0	0	0	4	0	0	0
940	Type 1	Male	20	Metro	2009	1800 - <0000	Hospital	0	0	0	0	0	0	0	1	0	2	0	0	1
941	Type 1	Male	23	Metro	2009	1800 - <0000	Public Place	0	0	0	0	0	0	0	0	0	0	0	0	1
942	Type 2	Female	87	Metro	2009	0600 - <1200	Nursing Home/Supported Accomm	0	0	0	0	0	0	0	0	0	4	1	0	0
943	Type 1	Female	28	Regional/Rural	2009	1200 - <1800	Private Residence	0	0	0	0	0	0	0	0	0	2	0	0	1
944	No diagnosis	Female	10	Metro	2009	1800 - <0000	GP/Community Clinic	0	0	0	0	0	0	0	0	0	0	0	0	0
945	Type 2	Female	70	Metro	2009	0600 - <1200	Private Residence	0	0	0	0	1	1	0	0	0	4	1	1	0
946	No diagnosis	Female	64	Regional/Rural	2009	1200 - <1800	Private Residence	0	0	0	0	0	0	1	0	0	1	0	0	0
947	Type 1	Female	43	Metro	2009	0600 - <1200	Private Residence	0	0	0	1	0	0	0	1	0	4	0	0	1
948	Type 1	Male	23	Metro	2009	0600 - <1200	Private Residence	0	0	0	0	0	0	0	0	0	0	0	0	1
949	Type 1	Female	28	Metro	2009	0600 - <1200	GP/Community Clinic	0	0	0	0	0	1	0	1	0	3	0	0	1
950	No diagnosis	Male	72	Metro	2009	0600 - <1200	Private Residence	0	0	1	0	0	0	0	1	0	2	0	0	0
951	Type 1	Female	63	Metro	2009	1200 - <1800	Public Place	0	0	1	0	0	0	0	0	0	1	0	0	1
952	Type 1	Male	68	Metro	2009	0600 - <1200	Public Place	0	0	0	0	0	0	0	0	0	0	0	0	1
953	Type 2	Male	82	Metro	2009	1800 - <0000	Private Residence	0	0	1	1	0	0	0	0	0	4	0	0	1
954	Type 1	Male	23	Metro	2009	1800 - <0000	Private Residence	0	0	0	0	0	0	0	0	0	0	0	0	1
955	Type 1	Male	73	Metro	2009	1200 - <1800	Private Residence	0	0	0	0	0	0	0	0	0	0	0	0	1
956	Type 2	Male	58	Metro	2009	0000 - <0600	Private Residence	1	1	1	1	0	0	0	0	0	4	0	1	1
957	Type 2	Male	57	Metro	2009	0600 - <1200	Private Residence	0	0	1	1	0	0	0	0	0	2	0	1	0
958	Type 2	Male	40	Metro	2009	0600 - <1200	Private Residence	0	0	0	0	0	0	0	0	0	3	0	0	1
959	Type 2	Male	82	Metro	2009	1800 - <0000	Private Residence	0	0	1	0	0	0	0	0	0	2	1	1	0
960	Unspecified diabetes	Male	41	Regional/Rural	2009	1800 - <0000	Private Residence	0	0	1	1	0	0	0	0	0	2	0	0	0
961	Type 2	Female	57	Metro	2009	1200 - <1800	GP/Community Clinic	0	1	1	1	0	0	0	0	1	4	1	1	1
962	Type 1	Male	40	Metro	2009	0000 - <0600	Private Residence	0	0	0	1	0	0	0	0	0	1	0	0	1
963	Type 1	Female	54	Metro	2009	0600 - <1200	Nursing Home/Supported Accomm	0	0	0	0	0	0	0	0	1	2	0	0	1
964	Type 2	Male	78	Metro	2009	1200 - <1800	Private Residence	0	1	1	1	0	0	0	0	1	4	0	0	1
965	No diagnosis	Male	2	Metro	2009	0600 - <1200	Private Residence	0	0	0	0	0	0	0	0	0	0	0	0	0
966	Type 2	Female	54	Metro	2009	0600 - <1200	Private Residence	1	1	0	1	0	0	0	0	0	4	0	1	1
967	Type 1	Male	89	Metro	2009	1200 - <1800	Nursing Home/Supported Accomm	0	1	0	0	0	0	0	0	0	4	0	0	1
968	Type 2	Female	61	Metro	2009	1200 - <1800	Public Place	0	0	1	1	0	0	0	1	0	3	0	0	0
969	Type 2	Male	50	Metro	2009	1200 - <1800	Nursing Home/Supported Accomm	0	0	0	1	0	0	0	0	0	3	0	1	0
970	Type 2	Female	33	Metro	2009	1800 - <0000	Private Residence	0	0	0	1	0	0	0	0	0	3	0	0	1
971	Type 1	Female	35	Metro	2009	0600 - <1200	GP/Community Clinic	0	0	1	1	0	0	0	0	0	3	0	0	1
972	Type 2	Female	77	Metro	2009	0600 - <1200	GP/Community Clinic	0	0	1	0	0	1	0	0	0	4	0	1	0
973	Type 2	Female	84	Metro	2009	1200 - <1800	Nursing Home/Supported Accomm	0	0	1	0	1	0	0	0	0	4	1	1	0
974	Type 2	Male	39	Metro	2009	1200 - <1800	Public Place	0	0	0	0	0	0	0	0	0	2	0	0	1
975	Type 2	Female	80	Metro	2009	1200 - <1800	Private Residence	0	0	1	1	0	0	0	0	0	4	0	0	1
976	Type 2	Female	35	Metro	2009	1800 - <0000	Private Residence	0	0	1	0	0	0	0	0	0	1	0	1	0
977	Type 1	Female	7	Metro	2009	1200 - <1800	Private Residence	0	0	0	0	0	0	0	0	0	4	0	0	1
978	Type 1	Male	28	Metro	2009	1800 - <0000	Public Place	0	0	0	0	0	0	0	0	0	1	0	0	1
979	Type 1	Female	83	Metro	2009	1800 - <0000	Nursing Home/Supported Accomm	0	0	0	0	1	0	0	0	0	4	0	0	1
980	Type 2	Male	81	Metro	2009	1800 - <0000	Private Residence	0	0	1	0	1	0	0	0	0	2	1	0	0
981	Type 2	Female	79	Metro	2009	0600 - <1200	Private Residence	0	0	0	0	0	0	0	0	0	1	1	1	0
982	Type 2	Male	82	Metro	2009	1200 - <1800	Private Residence	0	0	0	1	0	0	0	1	0	4	1	1	1
983	Type 2	Male	44	Metro	2009	1800 - <0000	Private Residence	0	0	0	0	0	0	0	0	0	2	0	1	1
984	Type 2	Female	74	Metro	2009	1800 - <0000	Private Residence	0	0	1	1	1	0	0	0	0	4	1	0	0
985	Type 2	Female	71	Metro	2009	1200 - <1800	Private Residence	0	0	1	0	0	0	0	0	0	3	0	1	0
986	Type 2	Female	87	Metro	2009	1800 - <0000	Nursing Home/Supported Accomm	0	0	1	0	0	0	0	0	0	4	1	1	0
987	Type 1	Female	35	Metro	2009	1200 - <1800	Public Place	0	0	0	0	0	0	0	0	0	3	0	0	1
988	Type 2	Male	79	Metro	2009	1200 - <1800	Private Residence	0	1	1	0	0	0	0	0	0	2	0	0	1
989	Type 2	Female	83	Metro	2009	1800 - <0000	Private Residence	0	0	1	0	1	1	0	0	0	4	0	0	1
990	Type 1	Male	23	Metro	2009	1800 - <0000	Public Place	0	0	0	0	0	0	0	0	0	1	0	0	1
991	Type 2	Female	87	Metro	2009	1200 - <1800	Nursing Home/Supported Accomm	0	0	0	0	0	0	0	0	0	1	1	0	1
992	Type 2	Female	98	Metro	2009	1800 - <0000	Private Residence	0	0	0	0	0	0	0	0	0	4	0	0	0
993	Type 1	Female	44	Metro	2009	0600 - <1200	Private Residence	0	0	0	1	0	0	0	0	0	2	0	0	1
994	Type 2	Male	80	Metro	2009	1800 - <0000	Private Residence	0	0	1	1	0	0	0	0	0	4	0	0	1
995	Type 1	Male	38	Metro	2009	0000 - <0600	Private Residence	0	0	0	0	0	0	0	0	0	0	0	0	1
996	Type 1	Female	76	Metro	2009	0600 - <1200	Private Residence	0	0	0	0	0	0	0	0	0	1	0	0	1
997	Type 2	Male	73	Metro	2009	0600 - <1200	Private Residence	0	0	1	0	0	0	0	0	0	1	1	1	0
998	Type 2	Female	79	Metro	2009	1200 - <1800	Private Residence	0	0	1	0	0	1	0	0	0	3	0	0	1
999	Type 1	Female	67	Metro	2009	1800 - <0000	Private Residence	0	0	1	0	0	0	0	0	0	2	0	0	1
1000	Type 1	Female	48	Metro	2009	1800 - <0000	Private Residence	0	0	0	1	0	0	0	0	0	2	0	0	1
1001	Type 2	Female	38	Metro	2009	0600 - <1200	Private Residence	0	0	1	1	0	0	0	0	1	4	0	1	1
1002	No diagnosis	Male	67	Metro	2009	0600 - <1200	Other/Unspecified	0	0	1	0	1	0	0	0	0	2	0	0	0
1003	Unspecified diabetes	Female	77	Metro	2009	1200 - <1800	Private Residence	0	0	0	0	0	0	0	0	0	1	0	0	1
1004	Type 2	Male	84	Metro	2009	1200 - <1800	Private Residence	0	0	1	1	1	1	0	0	0	4	1	0	1
1005	Type 1	Male	17	Metro	2009	0600 - <1200	Private Residence	0	0	0	0	0	0	0	0	0	0	0	0	1
1006	Type 2	Male	19	Metro	2009	1800 - <0000	Private Residence	0	0	0	0	0	0	0	0	0	1	0	0	1
1007	Type 2	Male	86	Metro	2009	1800 - <0000	Private Residence	0	0	0	1	0	0	0	0	0	3	1	0	0
1008	Type 2	Male	73	Metro	2009	0600 - <1200	Private Residence	0	0	0	1	0	0	0	0	0	2	1	0	1
1009	Type 2	Male	83	Metro	2009	0600 - <1200	Nursing Home/Supported Accomm	0	0	1	0	1	1	0	0	0	4	1	0	0
1010	Type 2	Male	89	Metro	2009	1200 - <1800	Public Place	0	1	0	0	1	1	0	0	0	4	0	0	0
1011	Type 2	Male	40	Metro	2009	1800 - <0000	Private Residence	0	0	0	0	0	0	0	0	0	3	1	1	1
1012	No diagnosis	Male	72	Regional/Rural	2009	0000 - <0600	Other/Unspecified	0	0	0	1	0	0	0	0	0	3	0	0	0
1013	Type 2	Male	79	Metro	2009	0600 - <1200	Private Residence	0	0	0	0	0	0	0	0	0	2	0	1	0
1014	Type 2	Female	75	Metro	2009	0600 - <1200	Private Residence	0	0	1	0	1	0	0	0	0	4	0	1	0
1015	Unspecified diabetes	Male	89	Metro	2009	1200 - <1800	Nursing Home/Supported Accomm	1	1	0	0	0	0	0	0	0	4	1	0	0
1016	Type 1	Male	20	Metro	2009	1800 - <0000	Private Residence	0	0	0	0	0	0	0	1	0	2	0	0	1
1017	Type 1	Female	76	Metro	2009	0600 - <1200	Nursing Home/Supported Accomm	0	0	0	0	0	0	0	0	0	0	0	0	1
1018	Type 1	Female	67	Metro	2009	1800 - <0000	Private Residence	0	0	0	0	0	1	0	0	0	2	0	0	1
1019	Type 1	Male	9	Metro	2009	0000 - <0600	Private Residence	0	0	0	0	0	0	0	0	0	0	0	0	1
1020	Type 2	Female	84	Metro	2009	0600 - <1200	Nursing Home/Supported Accomm	0	0	1	0	0	0	0	1	0	4	0	1	0
1021	Type 1	Male	26	Metro	2009	1200 - <1800	Public Place	0	0	0	0	0	0	0	0	0	0	0	0	1
1022	Type 2	Female	58	Metro	2009	0000 - <0600	Private Residence	0	0	0	0	0	0	0	0	0	1	0	0	1
1023	Type 1	Male	13	Metro	2009	1200 - <1800	Other/Unspecified	0	0	0	0	0	0	0	0	0	1	0	0	1
1024	Type 2	Male	84	Metro	2009	1200 - <1800	Private Residence	0	0	0	0	0	0	0	0	0	4	0	1	0
1025	Type 2	Male	39	Metro	2009	1200 - <1800	Private Residence	0	0	0	0	1	0	0	0	0	2	0	0	1
1026	Type 2	Female	82	Metro	2009	1800 - <0000	Private Residence	0	0	0	0	0	0	1	0	0	3	1	0	1
1027	Type 1	Male	18	Metro	2009	1800 - <0000	Private Residence	0	0	0	0	0	0	0	0	0	0	0	0	1
1028	Type 2	Male	62	Metro	2009	0600 - <1200	Private Residence	0	0	0	1	0	0	0	0	0	2	1	0	0
1029	Type 1	Male	92	Metro	2009	0600 - <1200	Private Residence	0	0	1	0	1	0	0	0	0	4	0	0	1
1030	Type 1	Female	17	Metro	2009	0600 - <1200	Private Residence	0	0	1	0	0	0	0	0	0	3	0	1	1
1031	Type 1	Male	39	Metro	2009	1200 - <1800	Public Place	0	0	0	0	0	0	0	0	0	1	0	0	1
1032	Type 2	Female	52	Metro	2009	1200 - <1800	GP/Community Clinic	0	0	1	1	0	0	0	0	0	4	0	1	1
1033	Type 2	Female	88	Metro	2009	1800 - <0000	Private Residence	0	0	0	0	1	1	0	0	0	4	0	0	0
1034	Type 2	Male	83	Metro	2009	1800 - <0000	Private Residence	0	1	1	1	0	0	0	0	0	4	1	0	0
1035	Unspecified diabetes	Female	70	Metro	2009	1800 - <0000	Public Place	0	0	1	1	0	0	0	0	1	3	1	0	0
1036	Type 2	Female	75	Metro	2009	0000 - <0600	Private Residence	0	0	1	0	0	0	0	0	0	2	0	0	1
1037	Type 1	Male	18	Metro	2009	0000 - <0600	Private Residence	0	0	1	0	0	0	0	0	0	2	0	0	1
1038	Type 1	Female	73	Metro	2009	1200 - <1800	Private Residence	0	0	1	0	0	1	1	0	0	3	0	0	1
1039	Type 2	Female	52	Metro	2009	1200 - <1800	Private Residence	1	0	1	0	1	0	0	0	0	4	0	0	1
1040	No diagnosis	Female	81	Metro	2009	1200 - <1800	Nursing Home/Supported Accomm	0	1	0	0	1	0	0	0	1	4	0	0	0
1041	Type 2	Female	82	Metro	2009	1800 - <0000	Private Residence	0	1	1	1	1	1	0	0	1	4	1	0	1
1042	Type 1	Male	83	Metro	2009	1200 - <1800	Private Residence	0	0	0	0	0	0	0	0	1	4	0	0	1
1043	No diagnosis	Female	36	Metro	2009	1800 - <0000	Private Residence	0	0	0	0	0	0	0	0	0	0	0	0	0
1044	No diagnosis	Male	81	Metro	2009	0600 - <1200	Private Residence	0	0	0	0	0	0	0	0	0	1	0	0	0
1045	Type 2	Female	87	Metro	2009	1200 - <1800	Nursing Home/Supported Accomm	0	0	0	0	0	1	0	1	0	4	1	0	1
1046	Type 1	Male	57	Metro	2009	1800 - <0000	Private Residence	0	0	1	0	0	1	0	0	0	4	0	1	1
1047	Type 1	Male	15	Metro	2009	0000 - <0600	Hospital	0	0	0	0	0	0	0	0	0	2	0	0	1
1048	Type 1	Male	16	Metro	2009	1200 - <1800	Private Residence	0	0	0	0	0	0	0	1	0	2	0	0	1
1049	Type 2	Female	64	Metro	2009	1800 - <0000	Private Residence	0	0	0	0	1	0	0	0	0	3	0	0	1
1050	Type 2	Female	74	Metro	2009	1200 - <1800	Nursing Home/Supported Accomm	0	0	0	1	0	0	0	1	0	4	0	0	1
1051	Type 1	Male	19	Metro	2009	1800 - <0000	Private Residence	0	0	0	0	0	0	0	0	0	0	0	0	1
1052	Type 2	Female	96	Metro	2009	1800 - <0000	Public Place	0	0	1	0	0	0	0	0	0	1	0	0	0
1053	Type 2	Male	73	Metro	2009	1800 - <0000	Nursing Home/Supported Accomm	0	0	0	0	0	1	0	0	0	3	0	0	1
1054	Type 1	Female	14	Metro	2009	1800 - <0000	Private Residence	0	0	0	0	0	0	0	0	0	0	0	0	1
1055	Type 1	Female	14	Metro	2009	0000 - <0600	Hospital	0	0	0	0	0	0	0	0	0	1	0	0	1
1056	Type 2	Female	97	Metro	2009	1800 - <0000	Nursing Home/Supported Accomm	0	1	0	0	0	1	0	0	0	3	0	0	0
1057	Type 1	Female	59	Metro	2009	1800 - <0000	Private Residence	0	0	1	1	0	0	0	0	0	3	0	0	1
1058	No diagnosis	Male	85	Metro	2009	0600 - <1200	GP/Community Clinic	0	0	0	0	0	0	0	0	0	2	0	0	0
1059	Type 2	Male	79	Metro	2009	0600 - <1200	Private Residence	0	0	1	1	0	0	0	0	0	4	0	0	0
1060	Type 2	Male	63	Metro	2009	1200 - <1800	Private Residence	1	0	1	1	0	0	0	0	0	3	0	1	0
1061	Type 1	Female	14	Metro	2009	1800 - <0000	Private Residence	0	0	0	0	0	0	0	0	0	2	0	0	1
1062	Type 1	Male	17	Regional/Rural	2009	1800 - <0000	Private Residence	0	0	0	0	0	0	0	0	0	1	0	0	1
1063	Type 1	Male	51	Metro	2009	0000 - <0600	Nursing Home/Supported Accomm	0	0	0	0	0	0	0	0	0	0	0	0	1
1064	Type 2	Female	80	Metro	2009	0600 - <1200	GP/Community Clinic	0	0	1	1	1	1	0	0	0	4	0	1	1
1065	Type 2	Male	82	Metro	2009	1200 - <1800	Nursing Home/Supported Accomm	1	1	0	1	0	0	0	0	1	4	0	0	1
1066	Type 1	Female	82	Metro	2009	1200 - <1800	Private Residence	0	0	0	1	0	0	0	0	0	4	0	0	1
1067	Type 1	Male	28	Metro	2009	0600 - <1200	Nursing Home/Supported Accomm	0	0	0	0	0	1	0	0	0	4	0	0	1
1068	Type 1	Female	47	Metro	2009	0600 - <1200	Private Residence	0	0	0	0	0	1	0	0	0	3	0	0	1
1069	Type 1	Male	19	Metro	2009	0000 - <0600	Private Residence	0	0	0	0	0	0	0	0	0	2	0	0	1
1070	Type 2	Female	69	Metro	2009	1200 - <1800	GP/Community Clinic	0	0	0	0	0	0	0	0	0	4	0	1	0
1071	Type 2	Female	53	Metro	2009	1200 - <1800	Private Residence	1	0	1	1	0	0	0	0	0	4	1	0	1
1072	Type 2	Female	78	Metro	2009	1800 - <0000	Nursing Home/Supported Accomm	0	0	1	1	0	0	0	0	0	4	1	1	0
1073	Type 1	Male	20	Metro	2009	1800 - <0000	Public Place	0	0	0	0	0	0	0	0	0	0	0	0	1
1074	Type 2	Male	76	Metro	2009	1800 - <0000	Nursing Home/Supported Accomm	0	0	0	1	1	0	0	0	0	4	1	1	0
1075	Type 1	Male	26	Metro	2009	0000 - <0600	Private Residence	0	0	0	0	0	0	0	0	0	0	0	0	1
1076	Type 1	Male	34	Metro	2009	0000 - <0600	Public Place	0	0	0	0	0	0	0	0	0	0	0	0	1
1077	Type 2	Female	58	Metro	2009	0600 - <1200	Private Residence	0	0	1	1	0	1	0	0	0	4	0	0	1
1078	Type 2	Male	63	Metro	2009	1200 - <1800	GP/Community Clinic	1	1	0	0	0	0	0	0	0	2	0	1	0
1079	Type 1	Male	20	Metro	2009	1200 - <1800	Private Residence	0	0	0	0	0	0	0	0	0	0	0	0	1
1080	Type 1	Female	85	Metro	2009	0000 - <0600	Nursing Home/Supported Accomm	0	0	1	0	0	0	0	0	0	2	0	0	1
1081	Type 2	Female	79	Metro	2009	0000 - <0600	Nursing Home/Supported Accomm	0	0	1	0	0	0	0	1	0	3	0	0	0
1082	No diagnosis	Female	98	Metro	2009	1200 - <1800	Private Residence	0	0	0	0	1	0	0	0	0	2	0	0	0
1083	Type 2	Male	83	Metro	2009	1200 - <1800	Private Residence	1	0	1	1	0	0	0	0	1	4	0	0	1
1084	Type 2	Male	71	Metro	2009	1800 - <0000	Nursing Home/Supported Accomm	1	0	0	0	1	1	0	0	1	4	0	0	1
1085	Type 2	Female	62	Metro	2009	1800 - <0000	Nursing Home/Supported Accomm	0	0	1	1	0	1	0	0	0	4	1	1	0
1086	Type 2	Female	50	Metro	2009	0600 - <1200	Private Residence	0	0	0	0	0	0	0	1	0	3	0	0	0
1087	Type 2	Male	66	Metro	2009	1200 - <1800	GP/Community Clinic	0	0	0	1	0	0	0	1	0	4	0	0	1
1088	Type 1	Male	27	Metro	2009	1200 - <1800	Private Residence	0	0	0	0	0	0	0	0	0	0	0	0	1
1089	Type 2	Female	87	Metro	2009	1800 - <0000	Private Residence	0	1	1	1	0	1	0	0	0	4	0	0	1
1090	Type 2	Male	80	Metro	2009	1800 - <0000	Private Residence	1	1	1	0	0	0	0	0	0	3	0	1	0
1091	Type 2	Male	63	Metro	2009	0000 - <0600	Hospital	0	1	0	1	0	1	1	1	1	4	0	0	1
1092	Type 1	Male	21	Metro	2009	0600 - <1200	Private Residence	0	0	0	0	0	0	0	0	0	1	0	0	1
1093	Type 2	Female	81	Metro	2009	1200 - <1800	Private Residence	1	1	1	1	0	0	0	0	0	4	0	1	1
1094	Type 1	Female	85	Metro	2009	1200 - <1800	Private Residence	0	0	0	1	0	0	0	0	0	4	0	0	1
1095	Type 2	Female	61	Metro	2009	1800 - <0000	Private Residence	0	0	0	0	0	1	0	1	0	4	0	0	0
1096	Type 1	Male	58	Metro	2009	1800 - <0000	Nursing Home/Supported Accomm	0	0	0	0	0	0	0	0	0	4	0	0	1
1097	Unspecified diabetes	Female	35	Metro	2009	1200 - <1800	Other/Unspecified	0	0	0	0	0	0	0	0	0	0	0	0	1
1098	Type 1	Female	15	Metro	2009	1200 - <1800	Private Residence	0	0	0	0	0	0	0	0	0	0	0	0	1
1099	Type 1	Male	17	Metro	2009	1800 - <0000	Private Residence	0	0	0	0	0	0	0	0	0	1	0	0	1
1100	Type 2	Female	87	Metro	2009	1200 - <1800	Private Residence	0	0	0	0	0	0	0	0	0	1	0	1	0
1101	Type 2	Female	79	Metro	2009	0000 - <0600	Nursing Home/Supported Accomm	0	0	1	0	0	0	0	0	0	4	0	0	1
1102	Type 1	Female	87	Metro	2009	0600 - <1200	Private Residence	0	0	0	0	0	0	0	1	0	4	0	1	1
1103	No diagnosis	Male	43	Metro	2009	1200 - <1800	Private Residence	0	0	0	0	0	0	0	0	0	2	0	0	0
1104	No diagnosis	Male	82	Metro	2009	1200 - <1800	Private Residence	0	0	1	0	0	0	0	0	0	2	0	0	0
1105	Type 1	Male	19	Metro	2009	1200 - <1800	Public Place	0	0	0	0	0	0	0	0	0	0	0	0	1
1106	Type 2	Female	88	Metro	2009	1800 - <0000	Nursing Home/Supported Accomm	0	0	0	0	0	0	0	0	0	1	0	0	0
1107	Type 2	Male	53	Metro	2009	0600 - <1200	Private Residence	0	0	0	1	0	0	0	0	0	4	0	1	1
1108	Type 2	Male	89	Metro	2009	0600 - <1200	Private Residence	0	1	0	1	0	0	0	0	0	4	0	1	1
1109	No diagnosis	Male	60	Metro	2009	0600 - <1200	Private Residence	0	0	1	1	0	0	0	0	0	4	0	0	0
1110	Type 1	Male	78	Metro	2009	0600 - <1200	Private Residence	1	0	0	0	0	0	0	0	1	4	0	0	1
1111	Type 2	Female	88	Metro	2009	1200 - <1800	Nursing Home/Supported Accomm	0	0	0	0	0	1	0	0	0	4	0	0	0
1112	Type 1	Male	19	Metro	2009	1800 - <0000	Private Residence	0	0	0	0	0	0	0	0	0	0	0	0	1
1113	Type 1	Male	48	Metro	2009	1800 - <0000	Private Residence	0	0	0	0	0	0	0	0	0	4	0	0	1
1114	Type 1	Male	18	Metro	2009	1800 - <0000	Public Place	0	0	0	0	0	0	0	0	0	1	0	0	1
1115	Type 2	Female	78	Metro	2009	0600 - <1200	Private Residence	0	0	1	1	0	0	0	0	1	4	0	1	1
1116	No diagnosis	Female	78	Metro	2009	1800 - <0000	Public Place	0	0	0	0	0	0	0	0	0	3	0	0	0
1117	Type 2	Male	82	Metro	2009	0600 - <1200	Private Residence	1	1	0	1	0	1	0	0	0	4	0	0	1
1118	Type 1	Female	63	Metro	2009	1200 - <1800	Private Residence	0	0	1	1	0	0	0	0	0	4	0	0	1
1119	Type 1	Female	38	Metro	2009	0000 - <0600	Private Residence	0	0	0	0	0	0	0	1	0	4	0	1	1
1120	Type 1	Male	19	Metro	2009	0600 - <1200	Private Residence	0	0	0	0	0	0	0	0	0	1	0	0	1
1121	Type 2	Male	48	Metro	2009	1200 - <1800	Private Residence	0	0	0	0	0	0	0	1	0	4	0	0	1
1122	Type 2	Male	70	Metro	2009	1800 - <0000	Nursing Home/Supported Accomm	0	0	1	0	0	0	0	0	0	2	1	0	0
1123	Type 2	Female	62	Metro	2009	1800 - <0000	Private Residence	0	0	0	0	0	0	0	0	0	2	0	0	1
1124	Type 2	Male	69	Metro	2009	1200 - <1800	Private Residence	0	0	1	0	0	0	0	0	0	4	0	1	0
1125	Type 2	Male	85	Metro	2009	1200 - <1800	Private Residence	1	1	1	1	0	0	0	0	0	4	1	1	0
1126	Type 1	Male	84	Metro	2009	1800 - <0000	Private Residence	0	1	0	0	0	0	0	0	0	3	0	0	1
1127	Type 1	Male	56	Metro	2009	1800 - <0000	Private Residence	0	0	0	0	0	0	0	1	0	1	0	0	1
1128	Type 2	Female	88	Metro	2009	1200 - <1800	Nursing Home/Supported Accomm	0	0	0	0	0	1	0	0	0	4	1	0	1
1129	No diagnosis	Male	77	Metro	2009	1800 - <0000	Private Residence	1	0	1	1	0	0	0	0	0	4	0	0	0
1130	Type 1	Male	19	Metro	2009	1800 - <0000	Private Residence	0	0	0	0	0	0	0	0	0	0	0	0	1
1131	Type 1	Male	44	Metro	2009	1800 - <0000	Private Residence	0	0	0	0	0	0	0	0	0	4	0	0	1
1132	Type 1	Male	17	Metro	2009	0600 - <1200	Private Residence	0	0	0	0	0	0	0	0	0	1	0	0	1
1133	Type 2	Female	94	Metro	2009	1200 - <1800	Private Residence	1	0	1	0	0	0	0	0	0	2	1	0	0
1134	No diagnosis	Female	72	Metro	2009	1800 - <0000	Nursing Home/Supported Accomm	0	0	0	0	0	0	0	0	0	4	0	0	0
1135	Type 2	Female	69	Metro	2009	1200 - <1800	Private Residence	0	0	1	0	0	0	0	0	0	2	1	0	1
1136	Type 2	Female	72	Metro	2009	1800 - <0000	Private Residence	0	0	0	0	0	1	0	0	0	4	0	1	0
1137	No diagnosis	Male	67	Metro	2009	0600 - <1200	Private Residence	0	0	0	0	0	0	0	0	0	4	0	0	0
1138	Type 1	Female	33	Metro	2010	0000 - <0600	Private Residence	0	0	0	0	0	0	0	0	0	2	0	0	1
1139	Type 1	Female	50	Metro	2010	1200 - <1800	Private Residence	0	0	0	1	0	0	0	1	0	3	0	0	1
1140	Type 2	Male	54	Metro	2010	1800 - <0000	Nursing Home/Supported Accomm	0	0	0	0	0	0	0	0	0	1	0	0	1
1141	Type 1	Female	17	Metro	2010	0600 - <1200	Private Residence	0	0	0	0	0	0	0	0	0	0	0	0	1
1142	Type 1	Female	49	Metro	2010	0600 - <1200	Private Residence	0	1	1	1	0	0	0	0	1	4	0	0	1
1143	Type 1	Female	17	Metro	2010	0600 - <1200	Hospital	0	0	0	0	0	0	0	0	0	0	0	0	1
1144	Type 1	Female	81	Metro	2010	1800 - <0000	Private Residence	0	0	1	1	0	0	0	0	0	3	0	0	1
1145	Type 1	Female	62	Metro	2010	1800 - <0000	Private Residence	0	0	1	1	0	0	0	0	0	2	0	0	1
1146	Type 1	Female	16	Metro	2010	1800 - <0000	Hospital	0	0	0	0	0	0	0	0	0	0	0	0	1
1147	Type 2	Male	48	Metro	2010	1200 - <1800	Private Residence	0	0	0	0	0	0	0	0	0	4	0	0	1
1148	Type 2	Female	90	Metro	2010	1800 - <0000	Private Residence	0	0	0	0	0	0	0	0	0	4	0	0	1
1149	Type 2	Male	16	Metro	2010	0600 - <1200	GP/Community Clinic	0	0	0	0	0	0	0	0	0	0	0	0	1
1150	Type 2	Male	36	Metro	2010	1200 - <1800	Private Residence	0	0	0	1	0	0	0	0	0	1	0	0	1
1151	Type 2	Female	78	Metro	2010	1200 - <1800	Public Place	0	0	0	0	0	0	0	0	0	3	0	0	0
1152	Type 2	Female	94	Metro	2010	0600 - <1200	Private Residence	0	0	1	0	0	1	1	0	0	3	1	0	0
1153	Type 1	Male	84	Metro	2010	1200 - <1800	Nursing Home/Supported Accomm	0	0	0	0	0	0	0	0	1	2	0	0	1
1154	Type 2	Male	62	Metro	2010	1200 - <1800	Private Residence	1	1	1	1	0	0	0	1	1	4	0	0	1
1155	No diagnosis	Female	65	Metro	2010	1800 - <0000	Private Residence	0	0	0	0	0	1	0	0	0	0	0	0	0
1156	Type 2	Female	75	Metro	2010	1200 - <1800	Private Residence	0	0	1	0	1	0	0	0	0	4	0	0	1
1157	Type 2	Female	85	Metro	2010	1800 - <0000	Nursing Home/Supported Accomm	0	0	1	0	0	0	1	0	0	4	0	1	0
1158	Type 2	Male	75	Metro	2010	1800 - <0000	Public Place	0	1	0	0	1	1	0	0	0	3	1	1	0
1159	Type 1	Female	66	Metro	2010	1800 - <0000	Private Residence	0	0	1	0	0	0	0	1	0	3	1	1	1
1160	No diagnosis	Female	44	Regional/Rural	2010	1800 - <0000	Private Residence	0	0	0	0	0	1	0	0	0	1	0	0	0
1161	Type 2	Female	82	Metro	2010	0600 - <1200	Nursing Home/Supported Accomm	0	0	0	0	0	1	0	0	0	2	1	1	0
1162	Type 1	Female	90	Regional/Rural	2010	0600 - <1200	Private Residence	0	1	1	0	0	0	0	0	0	3	0	0	1
1163	Type 1	Male	58	Metro	2010	0600 - <1200	Private Residence	0	0	0	1	0	0	0	1	0	3	0	0	1
1164	Type 2	Male	89	Metro	2010	0600 - <1200	Private Residence	0	0	0	0	0	0	0	0	0	1	0	1	0
1165	Type 2	Female	38	Metro	2010	1200 - <1800	Private Residence	0	0	0	0	0	0	0	1	0	3	0	1	0
1166	Type 2	Male	52	Metro	2010	1800 - <0000	Private Residence	0	0	0	0	0	0	0	0	0	1	0	0	0
1167	Type 2	Female	83	Metro	2010	1800 - <0000	Private Residence	0	0	0	0	0	0	0	0	0	1	0	0	0
1168	Type 2	Female	52	Metro	2010	0600 - <1200	Nursing Home/Supported Accomm	0	0	0	1	0	1	0	0	0	4	0	1	1
1169	Unspecified diabetes	Female	19	Metro	2010	0600 - <1200	Private Residence	0	0	0	0	0	0	0	0	0	0	0	0	1
1170	Type 1	Female	22	Metro	2010	0600 - <1200	Private Residence	0	0	0	0	0	0	0	0	1	2	0	0	1
1171	Type 1	Female	47	Metro	2010	1200 - <1800	Private Residence	0	0	0	0	0	1	0	0	0	4	0	0	1
1172	Type 1	Female	25	Metro	2010	1200 - <1800	Private Residence	0	0	0	0	0	0	0	0	0	0	0	0	1
1173	Type 2	Female	80	Metro	2010	0600 - <1200	Private Residence	1	0	1	1	0	0	0	1	0	4	0	0	1
1174	Type 2	Female	81	Metro	2010	1200 - <1800	Public Place	0	0	0	0	1	0	0	0	0	4	1	0	0
1175	Type 1	Female	21	Metro	2010	0000 - <0600	Private Residence	0	0	0	0	0	0	0	0	0	1	0	0	1
1176	Type 2	Female	62	Metro	2010	0000 - <0600	Private Residence	0	0	0	0	0	0	0	0	0	1	0	0	1
1177	Type 2	Female	89	Metro	2010	0600 - <1200	Private Residence	1	1	1	1	0	0	0	0	0	4	0	0	1
1178	Type 1	Male	81	Metro	2010	1800 - <0000	Private Residence	1	0	1	0	0	0	0	0	0	2	0	0	1
1179	Type 1	Female	60	Metro	2010	0600 - <1200	Private Residence	0	0	1	0	0	0	0	0	0	3	0	0	1
1180	Type 1	Female	44	Metro	2010	0600 - <1200	Private Residence	0	0	0	1	0	0	0	1	0	4	0	0	1
1181	Type 2	Male	62	Metro	2010	1200 - <1800	Private Residence	0	0	0	0	0	1	0	0	0	4	0	0	1
1182	Type 2	Female	80	Metro	2010	1800 - <0000	Private Residence	0	0	1	1	0	0	0	0	0	3	0	1	0
1183	Type 2	Male	67	Metro	2010	1800 - <0000	Private Residence	0	0	0	0	0	0	0	1	0	4	0	0	1
1184	Type 2	Female	89	Metro	2010	1800 - <0000	Nursing Home/Supported Accomm	0	1	1	0	0	0	0	1	0	4	0	0	1
1185	Type 2	Female	86	Metro	2010	1200 - <1800	Private Residence	0	0	0	1	0	0	0	0	1	4	1	0	1
1186	Type 1	Female	30	Metro	2010	1800 - <0000	Private Residence	0	0	0	0	0	0	0	0	0	1	0	0	1
1187	Type 1	Female	24	Metro	2010	0000 - <0600	Private Residence	0	0	0	0	0	0	0	0	0	0	0	0	1
1188	No diagnosis	Female	38	Metro	2010	1200 - <1800	Hospital	0	0	0	0	0	0	0	0	0	0	0	0	0
1189	Type 2	Female	40	Metro	2010	1800 - <0000	Private Residence	0	0	0	0	0	0	0	1	0	1	0	0	1
1190	Type 2	Male	77	Metro	2010	1800 - <0000	Nursing Home/Supported Accomm	0	0	1	1	0	0	0	0	0	4	0	1	0
1191	Type 1	Female	82	Metro	2010	0600 - <1200	Private Residence	1	1	1	1	1	1	0	1	0	4	0	0	1
1192	Type 1	Female	39	Metro	2010	0600 - <1200	Private Residence	0	0	0	0	0	0	0	1	0	1	0	0	1
1193	Type 1	Female	81	Metro	2010	0600 - <1200	Private Residence	0	0	0	0	0	0	0	0	0	2	0	0	1
1194	Type 2	Male	37	Metro	2010	0600 - <1200	Private Residence	0	0	1	1	0	0	0	1	0	4	0	1	1
1195	Type 1	Female	19	Metro	2010	1200 - <1800	Public Place	0	0	0	0	0	0	0	0	0	1	0	0	1
1196	Type 2	Female	89	Metro	2010	1200 - <1800	Nursing Home/Supported Accomm	0	0	1	0	1	0	0	0	0	4	0	1	0
1197	No diagnosis	Male	5	Metro	2010	1800 - <0000	Hospital	0	0	0	0	0	0	0	0	0	0	0	0	0
1198	Unspecified diabetes	Male	23	Metro	2010	1200 - <1800	Private Residence	0	0	1	0	0	0	0	1	0	3	1	0	0
1199	Unspecified diabetes	Male	77	Metro	2010	1800 - <0000	Nursing Home/Supported Accomm	0	0	1	1	0	0	0	0	0	3	0	1	0
1200	Type 1	Male	51	Metro	2010	1800 - <0000	Private Residence	0	0	0	0	0	0	0	0	0	1	0	0	1
1201	Type 1	Female	18	Metro	2010	0600 - <1200	Private Residence	0	0	0	0	0	0	0	0	0	0	0	0	1
1202	Type 2	Female	79	Metro	2010	0600 - <1200	Private Residence	0	0	1	1	0	0	0	0	0	4	0	0	1
1203	Type 2	Female	78	Metro	2010	1800 - <0000	Private Residence	1	1	1	0	0	0	0	0	0	4	1	1	0
1204	No diagnosis	Male	43	Metro	2010	0600 - <1200	Private Residence	0	0	1	1	0	0	0	0	0	2	0	0	0
1205	Type 2	Female	76	Metro	2010	1800 - <0000	Nursing Home/Supported Accomm	0	0	1	0	0	0	0	0	0	3	1	1	1
1206	Unspecified diabetes	Female	73	Metro	2010	1200 - <1800	Private Residence	0	0	1	0	0	0	0	0	0	2	0	0	1
1207	Type 2	Male	51	Metro	2010	1800 - <0000	Private Residence	0	0	1	0	0	0	0	0	0	2	0	0	0
1208	Type 2	Male	49	Metro	2010	1800 - <0000	Hospital	0	1	1	0	0	0	0	1	0	4	0	0	1
1209	No diagnosis	Female	84	Metro	2010	0600 - <1200	Hospital	0	0	1	1	0	0	0	0	0	4	0	0	0
1210	Type 2	Male	78	Metro	2010	1800 - <0000	Nursing Home/Supported Accomm	1	0	0	0	1	1	0	0	0	4	1	1	0
1211	Type 2	Male	71	Metro	2010	1200 - <1800	Private Residence	0	0	0	0	0	0	0	0	0	4	0	0	1
1212	No diagnosis	Male	68	Metro	2010	0600 - <1200	Private Residence	0	0	0	0	0	0	0	0	0	0	0	0	0
1213	Type 2	Male	79	Metro	2010	1200 - <1800	Private Residence	0	1	0	0	1	0	0	0	0	4	0	1	1
1214	Type 2	Male	62	Metro	2010	0600 - <1200	Private Residence	0	0	1	1	0	0	0	0	0	3	0	1	1
1215	Type 2	Male	58	Metro	2010	0000 - <0600	Private Residence	0	0	0	0	0	0	0	0	0	1	1	0	0
1216	No diagnosis	Male	83	Metro	2010	1200 - <1800	Nursing Home/Supported Accomm	0	0	0	0	0	1	0	0	0	4	0	0	0
1217	Type 1	Male	56	Metro	2010	0600 - <1200	Private Residence	1	1	0	0	0	0	0	0	0	4	0	0	1
1218	Type 2	Male	90	Metro	2010	1200 - <1800	Private Residence	1	0	1	0	0	1	0	0	0	4	1	0	0
1219	Type 1	Male	72	Metro	2010	1200 - <1800	Private Residence	0	0	0	1	1	0	0	0	0	2	0	0	1
1220	Type 2	Female	53	Metro	2010	1200 - <1800	Private Residence	0	0	1	1	0	0	0	1	0	4	0	0	0
1221	Type 2	Female	70	Metro	2010	1200 - <1800	Private Residence	0	0	1	0	0	0	0	0	0	4	0	0	1
1222	Type 2	Male	47	Metro	2010	1200 - <1800	GP/Community Clinic	0	0	1	0	0	0	0	0	0	4	1	0	0
1223	Type 2	Male	87	Metro	2010	1800 - <0000	Private Residence	0	1	0	0	0	0	0	0	0	2	1	0	0
1224	Type 2	Female	56	Regional/Rural	2010	1800 - <0000	Private Residence	0	0	1	1	0	0	0	0	0	2	1	1	0
1225	Type 2	Female	61	Metro	2010	1800 - <0000	Private Residence	0	0	0	1	0	0	0	0	0	3	0	0	1
1226	Type 2	Male	75	Metro	2010	0600 - <1200	Private Residence	0	0	1	1	0	0	0	0	0	4	1	1	0
1227	Type 1	Female	47	Metro	2010	0600 - <1200	GP/Community Clinic	0	0	0	0	0	0	0	0	0	1	0	1	1
1228	Unspecified diabetes	Female	67	Metro	2010	1800 - <0000	Nursing Home/Supported Accomm	0	0	0	1	0	0	1	0	0	2	0	0	1
1229	No diagnosis	Male	49	Metro	2010	1200 - <1800	Private Residence	0	0	1	0	0	0	0	0	0	2	0	0	0
1230	Type 1	Female	39	Metro	2010	0600 - <1200	Private Residence	0	0	0	0	0	0	0	0	0	0	0	0	1
1231	Type 2	Female	78	Metro	2010	1200 - <1800	Nursing Home/Supported Accomm	0	0	0	1	0	0	0	0	1	3	1	0	0
1232	Type 1	Female	13	Metro	2010	1200 - <1800	Private Residence	0	0	0	0	0	0	0	0	0	2	0	0	1
1233	Type 2	Male	77	Metro	2010	0600 - <1200	Private Residence	0	1	1	1	0	0	0	0	0	4	1	1	0
1234	No diagnosis	Male	36	Metro	2010	0600 - <1200	Other/Unspecified	0	0	0	0	0	0	0	0	0	0	0	0	0
1235	Type 1	Male	51	Metro	2010	1800 - <0000	Private Residence	0	0	0	1	0	0	0	0	0	3	0	0	1
1236	Type 1	Male	28	Metro	2010	0000 - <0600	Public Place	0	0	0	0	0	0	1	1	0	2	0	0	1
1237	Type 2	Male	76	Metro	2010	0000 - <0600	Private Residence	0	0	0	1	0	0	0	0	0	4	0	0	0
1238	No diagnosis	Male	78	Metro	2010	0600 - <1200	Private Residence	0	0	1	1	1	0	0	0	0	4	0	0	0
1239	Type 1	Female	87	Metro	2010	1200 - <1800	Nursing Home/Supported Accomm	0	0	0	0	0	1	0	0	0	4	0	0	1
1240	Type 1	Male	21	Metro	2010	1800 - <0000	Public Place	0	0	0	0	0	0	0	0	0	0	0	0	1
1241	Type 1	Male	77	Metro	2010	0600 - <1200	Private Residence	0	0	0	1	0	0	0	0	0	1	1	1	1
1242	Type 2	Female	79	Metro	2010	0600 - <1200	Nursing Home/Supported Accomm	0	0	1	0	0	0	0	0	0	1	0	0	1
1243	Type 2	Female	83	Metro	2010	1200 - <1800	Nursing Home/Supported Accomm	1	0	1	1	1	1	0	1	0	4	0	0	1
1244	Type 2	Female	82	Metro	2010	1200 - <1800	Nursing Home/Supported Accomm	0	0	1	0	0	0	0	1	0	4	1	0	0
1245	Type 1	Male	52	Metro	2010	1800 - <0000	Nursing Home/Supported Accomm	0	0	1	0	0	0	0	0	1	4	1	0	1
1246	No diagnosis	Male	80	Metro	2010	1200 - <1800	Public Place	0	0	0	0	0	1	0	0	0	0	0	0	0
1247	Type 1	Male	48	Metro	2010	1200 - <1800	Private Residence	0	0	0	0	0	0	0	0	0	0	0	0	1
1248	Type 2	Female	49	Metro	2010	1200 - <1800	Private Residence	0	0	1	0	0	0	0	0	0	4	0	0	1
1249	Type 2	Male	78	Metro	2010	1800 - <0000	Private Residence	1	1	0	0	1	0	0	0	0	4	1	0	0
1250	Type 1	Male	83	Metro	2010	0600 - <1200	Nursing Home/Supported Accomm	0	1	0	0	0	0	0	0	0	2	1	1	1
1251	Type 2	Male	56	Metro	2010	1800 - <0000	Private Residence	0	0	1	1	0	0	0	0	0	4	0	0	1
1252	Type 1	Female	85	Metro	2010	0000 - <0600	Nursing Home/Supported Accomm	0	0	1	0	0	0	0	0	0	1	0	0	1
1253	Type 1	Female	28	Metro	2010	1200 - <1800	Public Place	0	0	0	0	0	0	0	1	0	3	0	0	1
1254	Type 1	Male	56	Metro	2010	0600 - <1200	Nursing Home/Supported Accomm	0	0	0	0	0	0	0	0	0	2	0	0	1
1255	Type 2	Male	58	Metro	2010	1800 - <0000	Nursing Home/Supported Accomm	0	0	0	0	0	0	0	0	0	4	0	0	1
1256	Type 1	Female	19	Metro	2010	1800 - <0000	Private Residence	0	0	0	0	0	0	0	0	0	0	0	0	1
1257	Type 1	Male	16	Metro	2010	1200 - <1800	Other/Unspecified	0	0	0	0	0	0	0	0	0	0	0	0	1
1258	Type 2	Male	57	Regional/Rural	2010	1200 - <1800	GP/Community Clinic	0	0	1	0	0	0	0	0	0	1	0	0	1
1259	Type 1	Male	17	Metro	2010	0600 - <1200	Private Residence	0	0	0	0	0	0	0	1	0	1	0	0	1
1260	Type 1	Female	23	Metro	2010	1800 - <0000	Private Residence	0	0	0	0	0	0	0	0	0	0	0	0	1
1261	Type 2	Male	77	Metro	2010	0600 - <1200	Private Residence	0	0	0	1	0	0	0	0	0	3	1	0	0
1262	Type 1	Female	60	Metro	2010	1800 - <0000	Other/Unspecified	0	0	1	1	0	0	0	0	0	2	0	0	1
1263	Type 1	Male	82	Metro	2010	0600 - <1200	Nursing Home/Supported Accomm	0	1	1	0	0	0	0	0	1	4	0	0	1
1264	Type 2	Female	90	Metro	2010	0600 - <1200	Private Residence	0	0	0	0	0	1	0	0	0	1	0	0	0
1265	Unspecified diabetes	Male	50	Metro	2010	1800 - <0000	Nursing Home/Supported Accomm	0	1	0	0	0	0	0	0	0	4	0	1	0
1266	Type 2	Male	49	Metro	2010	1800 - <0000	Private Residence	0	0	0	0	0	0	0	0	0	1	0	0	0
1267	No diagnosis	Male	75	Metro	2010	1200 - <1800	Private Residence	0	0	0	0	1	0	0	0	0	2	0	0	0
1268	Type 2	Female	62	Metro	2010	0600 - <1200	Nursing Home/Supported Accomm	0	0	0	0	0	0	0	0	0	1	0	0	1
1269	Type 2	Female	75	Metro	2010	0600 - <1200	Public Place	0	0	1	0	0	0	0	0	0	4	0	0	1
1270	Type 2	Female	68	Metro	2010	1800 - <0000	Private Residence	0	0	1	0	0	0	0	0	0	2	1	1	0
1271	Type 2	Male	73	Metro	2010	1800 - <0000	Private Residence	0	1	0	0	0	1	0	0	0	3	0	1	0
1272	Type 2	Male	50	Metro	2010	1800 - <0000	Private Residence	0	0	0	0	0	0	0	0	0	1	0	0	1
1273	Type 1	Female	45	Metro	2010	1800 - <0000	Private Residence	0	0	0	0	0	0	0	0	0	2	0	0	1
1274	Type 1	Male	44	Metro	2010	0600 - <1200	Private Residence	0	0	0	0	0	0	0	0	0	1	0	0	1
1275	Type 1	Female	44	Metro	2010	1800 - <0000	Private Residence	0	0	0	1	0	0	0	1	0	3	0	0	1
1276	Unspecified diabetes	Male	65	Metro	2010	1800 - <0000	Hospital	1	1	0	1	0	0	0	0	0	4	0	1	0
1277	Type 1	Male	42	Metro	2010	1800 - <0000	Private Residence	0	0	0	0	0	0	0	0	0	1	0	0	1
1278	Type 1	Male	42	Metro	2010	0000 - <0600	Hospital	0	1	0	0	0	0	0	0	0	2	0	0	1
1279	Type 2	Female	84	Metro	2010	1200 - <1800	Private Residence	0	1	0	0	0	0	0	0	0	4	0	0	0
1280	Type 1	Female	81	Metro	2010	0000 - <0600	Private Residence	0	0	1	1	0	0	0	0	0	4	0	1	1
1281	No diagnosis	Male	11	Metro	2010	0600 - <1200	Public Place	0	0	0	0	0	0	0	0	0	0	0	0	0
1282	Type 2	Male	84	Metro	2010	1200 - <1800	Private Residence	0	0	1	1	0	0	0	0	0	4	0	1	0
1283	Type 2	Female	74	Metro	2010	1200 - <1800	Nursing Home/Supported Accomm	0	0	0	0	0	0	0	0	0	1	0	1	0
1284	Type 2	Female	74	Metro	2010	1800 - <0000	Nursing Home/Supported Accomm	0	0	0	0	1	0	0	0	0	4	0	1	0
1285	Type 2	Female	50	Metro	2010	1800 - <0000	Private Residence	0	0	0	0	0	1	0	0	0	3	1	0	0
1286	No diagnosis	Male	13	Metro	2010	0600 - <1200	GP/Community Clinic	0	0	0	0	0	0	0	0	0	0	0	0	0
1287	No diagnosis	Female	86	Metro	2010	1200 - <1800	Private Residence	0	0	0	0	0	1	0	0	0	0	0	0	0
1288	Type 2	Female	64	Metro	2010	1800 - <0000	GP/Community Clinic	0	1	0	1	0	0	0	0	0	4	0	1	1
1289	Type 2	Female	83	Metro	2010	0600 - <1200	Private Residence	0	0	1	0	0	0	0	0	0	4	0	0	1
1290	No diagnosis	Male	89	Metro	2010	0600 - <1200	Public Place	0	0	0	0	0	0	0	0	0	2	0	0	0
1291	Type 1	Female	39	Metro	2010	1200 - <1800	Private Residence	0	0	0	0	0	0	0	0	0	1	0	0	1
1292	Type 1	Male	22	Metro	2010	1200 - <1800	Private Residence	0	0	0	0	0	0	0	0	0	1	0	0	1
1293	Type 2	Female	75	Metro	2010	1800 - <0000	Private Residence	1	1	0	0	0	0	0	0	0	2	0	0	1
1294	Type 2	Male	71	Metro	2010	1200 - <1800	Private Residence	0	0	1	0	0	0	0	0	0	4	0	1	0
1295	No diagnosis	Male	82	Metro	2010	1200 - <1800	Private Residence	0	0	1	0	0	0	0	0	0	2	0	0	0
1296	Type 2	Female	81	Metro	2010	1800 - <0000	Private Residence	0	0	0	1	0	1	0	0	0	3	0	0	1
1297	Type 2	Male	85	Metro	2010	1800 - <0000	Public Place	0	0	0	0	0	0	0	0	0	0	0	0	1
1298	Type 1	Female	60	Metro	2010	1200 - <1800	Public Place	0	0	1	0	0	0	0	0	0	3	0	1	1
1299	Type 2	Female	72	Regional/Rural	2010	1200 - <1800	Nursing Home/Supported Accomm	0	0	0	0	0	0	0	0	0	4	1	1	1
1300	No diagnosis	Female	81	Metro	2010	1200 - <1800	Nursing Home/Supported Accomm	0	0	0	0	0	0	0	1	1	4	0	0	0
1301	Type 2	Female	72	Regional/Rural	2010	1800 - <0000	Private Residence	0	0	0	1	1	0	0	0	0	3	0	1	0
1302	Type 2	Female	54	Metro	2010	0600 - <1200	Private Residence	0	0	0	0	0	0	0	0	0	3	0	1	1
1303	No diagnosis	Male	71	Metro	2010	1200 - <1800	Hospital	0	0	1	0	0	0	0	0	0	2	0	0	0
1304	Type 2	Male	50	Metro	2010	1200 - <1800	Nursing Home/Supported Accomm	0	1	0	0	0	0	0	0	0	3	0	0	0
1305	Type 2	Female	96	Metro	2010	1200 - <1800	Nursing Home/Supported Accomm	0	0	1	0	0	0	0	0	0	4	1	0	1
1306	Type 2	Female	73	Metro	2010	1800 - <0000	Private Residence	0	0	1	0	0	0	0	0	0	4	1	0	1
1307	No diagnosis	Female	74	Metro	2010	0000 - <0600	Private Residence	0	0	1	0	0	0	0	0	0	2	0	0	0
1308	Type 1	Female	49	Metro	2010	1200 - <1800	Private Residence	0	0	0	0	0	0	0	0	0	4	0	0	1
1309	Type 2	Female	79	Metro	2010	1800 - <0000	Nursing Home/Supported Accomm	0	1	1	0	0	0	0	0	0	3	0	0	1
1310	No diagnosis	Male	4	Regional/Rural	2009	1200 - <1800	GP/Community Clinic	0	0	0	0	0	0	0	0	0	0	0	0	0
1311	No diagnosis	Male	0	Regional/Rural	2009	1200 - <1800	Public Place	0	0	0	0	0	1	0	0	0	0	0	0	0
1312	Type 2	Male	23	Regional/Rural	2009	0600 - <1200	Private Residence	0	0	0	0	0	0	0	0	0	3	0	0	1
1313	Type 1	Male	18	Regional/Rural	2009	0600 - <1200	Hospital	0	0	0	0	0	0	0	0	0	0	0	0	1
1314	Type 2	Female	84	Regional/Rural	2009	1800 - <0000	Nursing Home/Supported Accomm	0	0	1	0	1	0	0	0	0	4	1	1	0
1315	Type 1	Female	17	Regional/Rural	2009	0600 - <1200	Private Residence	0	0	0	0	0	0	0	0	0	0	0	0	1
1316	Type 2	Female	71	Regional/Rural	2009	1200 - <1800	Private Residence	0	0	1	0	0	0	0	0	0	1	0	1	1
1317	Type 2	Female	49	Regional/Rural	2009	1200 - <1800	Private Residence	0	0	0	0	0	0	0	0	0	4	1	0	0
1318	Type 1	Male	48	Regional/Rural	2009	1200 - <1800	Private Residence	1	0	0	0	0	0	0	1	0	4	0	0	1
1319	Type 1	Male	48	Regional/Rural	2009	1800 - <0000	Hospital	1	0	0	0	0	0	0	1	0	4	0	0	1
1320	Type 1	Male	59	Regional/Rural	2009	1200 - <1800	Private Residence	1	0	0	0	1	0	0	0	0	3	0	1	1
1321	Type 2	Male	82	Regional/Rural	2009	1800 - <0000	Private Residence	0	0	0	0	0	0	0	0	0	3	0	0	0
1322	Type 2	Female	71	Regional/Rural	2009	1200 - <1800	Hospital	1	1	0	0	0	0	0	0	0	4	0	1	1
1323	Type 2	Male	84	Regional/Rural	2009	1800 - <0000	Private Residence	0	0	0	0	0	1	0	0	0	3	0	0	0
1324	Type 2	Male	72	Regional/Rural	2009	0000 - <0600	Private Residence	1	1	1	1	0	0	0	0	0	4	0	1	1
1325	Type 1	Male	16	Regional/Rural	2009	1800 - <0000	Public Place	0	0	0	0	0	0	0	0	0	0	0	0	1
1326	Type 1	Female	36	Regional/Rural	2009	1200 - <1800	Hospital	0	0	0	0	0	0	0	1	0	2	0	0	1
1327	Type 2	Female	68	Regional/Rural	2009	1200 - <1800	Private Residence	0	0	1	0	1	0	0	0	0	2	0	0	0
1328	Type 2	Female	59	Regional/Rural	2009	1800 - <0000	Private Residence	0	0	0	1	0	0	0	1	0	3	0	0	1
1329	Unspecified diabetes	Male	48	Regional/Rural	2009	1200 - <1800	Private Residence	0	0	0	0	0	0	0	0	0	1	0	0	1
1330	Type 1	Female	50	Regional/Rural	2009	0600 - <1200	Private Residence	0	0	0	0	0	0	0	1	0	2	0	0	1
1331	Type 2	Male	94	Regional/Rural	2009	0600 - <1200	Nursing Home/Supported Accomm	1	0	1	0	0	0	0	0	0	4	1	0	0
1332	No diagnosis	Male	11	Regional/Rural	2009	1200 - <1800	Hospital	0	0	0	0	0	0	0	0	0	0	0	0	0
1333	Type 1	Male	20	Regional/Rural	2009	0600 - <1200	Private Residence	0	0	0	0	0	0	0	0	0	0	0	0	1
1334	Type 1	Male	60	Regional/Rural	2009	1200 - <1800	Public Place	1	1	1	1	0	0	0	0	0	4	0	0	1
1335	Type 1	Male	48	Regional/Rural	2009	1200 - <1800	Hospital	1	0	0	0	0	0	0	1	0	4	0	0	1
1336	Type 2	Male	81	Regional/Rural	2009	1200 - <1800	GP/Community Clinic	0	1	1	0	0	1	0	0	0	4	0	1	0
1337	Unspecified diabetes	Female	40	Regional/Rural	2009	1800 - <0000	Private Residence	0	0	0	0	0	0	0	0	0	1	0	0	1
1338	Type 2	Female	57	Regional/Rural	2009	0000 - <0600	Private Residence	0	0	0	0	0	0	0	0	0	1	0	0	1
1339	Type 2	Male	95	Regional/Rural	2009	0600 - <1200	Private Residence	0	0	0	0	0	1	0	0	0	2	0	1	0
1340	Unspecified diabetes	Male	56	Regional/Rural	2009	1200 - <1800	GP/Community Clinic	0	1	1	0	0	0	0	0	0	4	1	1	1
1341	Type 1	Female	59	Regional/Rural	2009	1200 - <1800	Private Residence	0	0	0	0	0	0	0	1	0	2	0	0	1
1342	Type 2	Female	75	Regional/Rural	2009	1200 - <1800	Private Residence	0	0	1	0	0	1	0	0	0	2	0	0	1
1343	Type 2	Female	75	Regional/Rural	2009	0600 - <1200	Private Residence	0	0	1	0	0	0	0	0	0	2	0	1	0
1344	Type 2	Female	36	Regional/Rural	2009	1800 - <0000	Private Residence	0	0	0	0	0	0	0	0	0	0	0	0	1
1345	Type 2	Female	73	Regional/Rural	2009	1800 - <0000	Nursing Home/Supported Accomm	0	0	0	0	0	0	0	0	0	0	0	0	1
1346	Type 2	Male	86	Regional/Rural	2009	1200 - <1800	Nursing Home/Supported Accomm	0	0	0	0	0	0	0	0	0	3	0	0	1
1347	Type 2	Female	72	Regional/Rural	2009	1800 - <0000	Nursing Home/Supported Accomm	0	1	0	0	0	0	0	0	1	4	0	0	1
1348	Type 2	Male	76	Regional/Rural	2009	0600 - <1200	Private Residence	0	0	0	0	0	0	0	0	0	1	0	1	0
1349	Type 1	Female	56	Regional/Rural	2009	1800 - <0000	Private Residence	0	0	0	0	0	0	0	0	0	0	0	0	1
1350	Type 2	Male	45	Regional/Rural	2009	0600 - <1200	Private Residence	0	0	0	0	0	0	1	1	0	2	0	1	0
1351	Type 1	Female	44	Regional/Rural	2009	1800 - <0000	Hospital	0	0	0	1	0	0	0	0	0	2	0	0	1
1352	Type 2	Female	88	Regional/Rural	2009	1200 - <1800	Nursing Home/Supported Accomm	0	0	1	0	0	0	0	0	0	2	0	0	1
1353	Type 1	Female	12	Regional/Rural	2009	1200 - <1800	Hospital	0	0	0	0	0	0	0	0	0	0	0	0	1
1354	Type 2	Male	95	Regional/Rural	2009	0600 - <1200	Nursing Home/Supported Accomm	0	0	0	0	0	0	0	0	0	4	0	0	1
1355	Type 1	Female	14	Regional/Rural	2009	0600 - <1200	Other/Unspecified	0	0	0	0	0	0	0	0	0	0	0	0	1
1356	Type 2	Female	65	Regional/Rural	2009	0600 - <1200	Private Residence	0	1	1	0	0	0	0	0	0	3	0	0	1
1357	Type 1	Female	76	Regional/Rural	2009	1800 - <0000	Nursing Home/Supported Accomm	0	0	0	0	0	0	0	0	0	4	0	0	1
1358	Type 2	Male	72	Regional/Rural	2009	0600 - <1200	Private Residence	0	0	0	0	0	0	0	0	0	2	0	1	1
1359	Unspecified diabetes	Female	50	Regional/Rural	2009	1800 - <0000	Private Residence	0	0	0	0	0	0	0	0	1	2	1	1	0
1360	Type 1	Female	81	Regional/Rural	2009	1200 - <1800	Private Residence	0	1	0	0	0	0	0	0	0	3	1	0	1
1361	Type 1	Female	17	Regional/Rural	2009	0600 - <1200	Private Residence	0	0	0	0	0	0	0	0	0	0	0	0	1
1362	Type 1	Female	30	Regional/Rural	2009	0000 - <0600	Private Residence	0	0	0	0	0	0	0	0	0	1	0	0	1
1363	Type 2	Female	59	Regional/Rural	2009	1800 - <0000	Private Residence	0	0	0	0	0	0	0	0	1	1	0	0	1
1364	Type 1	Male	83	Regional/Rural	2009	1200 - <1800	Nursing Home/Supported Accomm	0	0	0	0	0	1	0	0	0	2	0	0	1
1365	Type 1	Male	57	Regional/Rural	2009	1200 - <1800	GP/Community Clinic	0	0	0	1	0	0	0	0	0	4	0	0	1
1366	Type 2	Male	87	Regional/Rural	2009	1200 - <1800	Private Residence	0	0	1	0	0	0	0	0	0	3	1	0	0
1367	Type 1	Female	11	Regional/Rural	2009	0600 - <1200	Private Residence	0	0	0	0	0	0	0	0	0	0	0	0	1
1368	Type 1	Male	53	Regional/Rural	2009	1200 - <1800	Private Residence	0	0	0	0	0	1	0	0	0	3	0	0	1
1369	Type 2	Female	76	Regional/Rural	2009	1200 - <1800	Private Residence	0	0	0	0	0	0	0	0	0	0	0	0	1
1370	No diagnosis	Male	14	Regional/Rural	2009	0600 - <1200	Hospital	0	0	0	0	0	0	0	0	0	0	0	0	0
1371	Type 1	Female	11	Regional/Rural	2009	0600 - <1200	Private Residence	0	0	0	0	0	0	0	0	0	0	0	0	1
1372	Unspecified diabetes	Female	19	Regional/Rural	2009	1800 - <0000	Private Residence	0	0	0	0	0	0	0	0	0	0	0	0	1
1373	Type 2	Female	62	Regional/Rural	2009	1800 - <0000	Private Residence	0	0	0	0	0	0	0	0	1	2	0	0	1
1374	Type 1	Female	84	Regional/Rural	2009	0600 - <1200	Private Residence	0	0	1	0	0	0	0	0	0	1	0	0	1
1375	Type 1	Male	15	Regional/Rural	2009	0600 - <1200	Private Residence	0	0	0	0	0	0	0	0	0	1	0	0	1
1376	Type 2	Male	49	Regional/Rural	2009	1200 - <1800	Public Place	0	0	1	1	0	0	0	0	0	2	0	0	1
1377	Type 1	Male	23	Regional/Rural	2009	0600 - <1200	Private Residence	0	0	0	0	0	0	0	0	0	2	0	0	1
1378	Type 2	Male	80	Metro	2009	1200 - <1800	Public Place	0	0	0	0	0	0	0	0	0	0	0	0	1
1379	Type 1	Female	19	Regional/Rural	2009	1200 - <1800	Private Residence	0	0	0	0	0	0	0	0	0	0	0	0	1
1380	Unspecified diabetes	Male	77	Regional/Rural	2009	0600 - <1200	Private Residence	0	0	1	0	0	0	0	0	0	2	0	0	1
1381	Unspecified diabetes	Male	69	Regional/Rural	2009	1200 - <1800	Private Residence	0	0	0	0	0	0	0	0	0	1	0	0	1
1382	Type 2	Male	68	Metro	2009	1800 - <0000	Other/Unspecified	0	0	1	0	0	0	0	0	0	1	1	1	0
1383	Type 2	Male	73	Regional/Rural	2009	1200 - <1800	Private Residence	0	0	1	1	0	1	0	0	0	4	1	1	0
1384	Type 2	Female	72	Regional/Rural	2009	1200 - <1800	Private Residence	0	0	0	0	0	0	0	0	0	1	1	1	0
1385	No diagnosis	Male	90	Regional/Rural	2009	0600 - <1200	Private Residence	0	0	1	0	0	0	0	0	0	4	0	0	0
1386	Type 2	Female	76	Regional/Rural	2009	1200 - <1800	Public Place	0	0	1	0	0	0	0	0	0	4	0	0	1
1387	No diagnosis	Male	35	Metro	2009	1200 - <1800	Hospital	0	0	0	0	0	0	0	0	0	0	0	0	0
1388	Type 2	Male	85	Regional/Rural	2009	1200 - <1800	Private Residence	0	0	0	0	0	0	0	0	0	1	0	0	1
1389	Type 2	Male	75	Regional/Rural	2009	1200 - <1800	Private Residence	1	0	0	0	0	1	0	0	1	4	0	0	1
1390	Type 1	Male	19	Regional/Rural	2009	1800 - <0000	Private Residence	0	0	0	0	0	0	0	0	0	1	0	0	1
1391	Type 1	Male	42	Regional/Rural	2009	1200 - <1800	Other/Unspecified	0	0	0	0	0	0	0	0	0	0	0	0	1
1392	Type 2	Male	59	Regional/Rural	2009	1200 - <1800	Private Residence	0	0	1	0	1	0	0	0	0	3	0	0	1
1393	Type 1	Male	40	Regional/Rural	2009	0600 - <1200	Private Residence	0	0	0	0	0	0	0	0	0	1	0	0	1
1394	No diagnosis	Male	17	Regional/Rural	2009	1200 - <1800	Hospital	0	0	0	0	0	0	0	0	0	0	0	0	0
1395	Type 2	Male	53	Regional/Rural	2009	1200 - <1800	GP/Community Clinic	0	0	0	0	0	0	0	0	0	2	0	0	1
1396	Type 2	Male	65	Regional/Rural	2009	0600 - <1200	Private Residence	1	1	0	0	0	0	0	0	0	3	0	0	1
1397	Type 2	Female	27	Metro	2009	1800 - <0000	Private Residence	0	0	0	0	0	0	0	0	0	1	0	0	1
1398	No diagnosis	Female	63	Regional/Rural	2009	1200 - <1800	Private Residence	0	0	0	0	0	0	0	0	0	0	0	0	0
1399	Type 2	Female	68	Regional/Rural	2009	0600 - <1200	Private Residence	0	0	0	0	0	0	0	0	0	4	1	1	1
1400	Type 1	Male	64	Regional/Rural	2009	0600 - <1200	Private Residence	0	1	1	1	1	1	0	0	0	4	0	0	1
1401	Type 1	Male	48	Regional/Rural	2009	1200 - <1800	Private Residence	0	0	0	0	0	0	0	0	0	4	0	0	1
1402	No diagnosis	Male	82	Regional/Rural	2009	1800 - <0000	Hospital	0	0	0	0	0	0	0	0	0	0	0	0	0
1403	Type 2	Female	41	Regional/Rural	2009	1800 - <0000	Private Residence	1	0	1	1	1	0	0	0	0	4	1	0	1
1404	No diagnosis	Male	71	Regional/Rural	2009	1200 - <1800	Hospital	0	0	0	0	0	0	0	0	0	0	0	0	0
1405	Type 1	Female	17	Regional/Rural	2009	0600 - <1200	Private Residence	0	0	0	0	0	0	0	0	0	0	0	0	1
1406	Type 2	Female	59	Regional/Rural	2009	1200 - <1800	GP/Community Clinic	0	1	0	0	0	0	0	0	0	3	0	1	1
1407	Type 1	Female	39	Regional/Rural	2009	1200 - <1800	Private Residence	0	0	0	0	0	0	0	1	0	4	0	0	1
1408	Unspecified diabetes	Female	87	Regional/Rural	2009	1800 - <0000	Private Residence	0	0	0	0	0	0	0	0	0	2	1	1	0
1409	Type 2	Male	54	Regional/Rural	2009	1800 - <0000	Private Residence	0	0	0	0	0	0	0	0	0	1	0	1	0
1410	Type 1	Female	42	Regional/Rural	2009	1200 - <1800	Other/Unspecified	0	0	0	0	0	0	0	1	0	1	1	1	1
1411	Type 1	Male	62	Regional/Rural	2009	1800 - <0000	Nursing Home/Supported Accomm	0	0	0	0	0	0	0	0	0	0	0	0	1
1412	Type 2	Female	70	Regional/Rural	2009	0600 - <1200	Private Residence	0	0	0	0	0	0	0	0	0	1	0	0	1
1413	Type 2	Female	82	Regional/Rural	2009	1800 - <0000	Private Residence	1	1	0	0	1	1	0	0	0	4	0	0	1
1414	No diagnosis	Male	0	Regional/Rural	2009	1200 - <1800	Hospital	0	0	0	0	0	0	0	0	0	0	0	0	0
1415	Type 1	Female	27	Regional/Rural	2009	1800 - <0000	Private Residence	0	0	0	0	0	0	0	0	0	0	0	0	1
1416	Type 1	Female	46	Regional/Rural	2009	1200 - <1800	GP/Community Clinic	0	0	0	0	0	0	0	0	0	1	0	0	1
1417	Type 1	Female	25	Regional/Rural	2009	1800 - <0000	Private Residence	0	0	0	0	0	0	0	0	0	0	0	0	1
1418	Type 2	Female	75	Regional/Rural	2009	1200 - <1800	Other/Unspecified	0	1	1	1	0	0	0	0	0	4	0	0	1
1419	Type 1	Female	29	Regional/Rural	2009	1800 - <0000	Hospital	0	0	0	0	0	1	0	1	0	2	0	0	1
1420	Type 1	Male	19	Regional/Rural	2009	0600 - <1200	Private Residence	0	0	0	0	0	0	0	0	0	1	0	0	1
1421	Type 1	Male	18	Regional/Rural	2009	1800 - <0000	Hospital	0	0	0	0	0	0	0	0	0	0	0	0	1
1422	Unspecified diabetes	Female	44	Regional/Rural	2009	1200 - <1800	Private Residence	0	0	0	0	0	0	0	0	0	0	0	0	0
1423	Type 2	Female	72	Metro	2009	1200 - <1800	Private Residence	0	0	1	1	0	0	0	0	0	2	1	1	0
1424	Type 2	Female	64	Regional/Rural	2009	1800 - <0000	Private Residence	0	0	1	1	0	0	0	0	0	3	1	1	1
1425	Type 1	Male	53	Regional/Rural	2009	1800 - <0000	Private Residence	0	0	0	0	0	0	0	1	0	2	0	0	1
1426	Type 1	Male	31	Regional/Rural	2009	0000 - <0600	Other/Unspecified	0	0	0	0	0	0	0	0	0	0	0	0	1
1427	Type 2	Male	58	Regional/Rural	2009	1200 - <1800	Private Residence	0	0	1	0	0	0	0	0	0	4	0	0	0
1428	Type 2	Male	68	Regional/Rural	2009	1800 - <0000	Hospital	0	0	1	1	0	0	0	0	0	4	1	1	0
1429	Type 2	Female	27	Regional/Rural	2009	1800 - <0000	Private Residence	0	0	0	0	0	0	0	0	0	0	0	0	1
1430	Type 1	Female	18	Regional/Rural	2009	1200 - <1800	Hospital	0	0	0	0	0	0	0	0	0	0	0	0	1
1431	Type 2	Male	48	Regional/Rural	2009	1200 - <1800	Nursing Home/Supported Accomm	0	0	1	0	1	0	0	0	0	2	1	1	0
1432	Type 1	Female	17	Regional/Rural	2009	1800 - <0000	Private Residence	0	0	0	0	0	0	0	0	0	0	0	0	1
1433	Type 2	Male	78	Regional/Rural	2009	1800 - <0000	Private Residence	0	0	0	0	0	0	0	0	0	2	1	0	0
1434	Type 1	Female	11	Regional/Rural	2009	1800 - <0000	Private Residence	0	0	0	0	0	0	0	0	0	0	0	0	1
1435	No diagnosis	Male	6	Regional/Rural	2009	1800 - <0000	Private Residence	0	0	0	0	0	0	0	0	0	0	0	0	0
1436	Type 1	Female	41	Regional/Rural	2009	1800 - <0000	Private Residence	0	0	1	0	0	0	0	0	0	2	0	1	1
1437	Type 2	Male	59	Regional/Rural	2009	1800 - <0000	Private Residence	0	0	1	0	0	0	0	0	0	3	0	1	1
1438	Type 2	Male	42	Regional/Rural	2009	1800 - <0000	Private Residence	0	0	0	0	0	0	0	0	0	1	0	0	0
1439	Unspecified diabetes	Female	98	Regional/Rural	2009	1800 - <0000	Private Residence	0	0	0	0	0	0	0	0	0	1	1	1	0
1440	Type 2	Female	28	Metro	2009	1200 - <1800	Private Residence	0	0	0	1	0	0	0	0	0	1	0	0	1
1441	Type 1	Female	88	Regional/Rural	2009	1800 - <0000	Nursing Home/Supported Accomm	0	0	0	0	0	1	0	1	0	4	1	0	1
1442	Type 1	Female	72	Regional/Rural	2009	1800 - <0000	Nursing Home/Supported Accomm	0	1	1	0	0	1	0	1	0	4	0	0	1
1443	Unspecified diabetes	Male	59	Regional/Rural	2009	1800 - <0000	Private Residence	1	0	0	0	1	1	0	0	0	4	0	1	1
1444	Type 1	Female	75	Regional/Rural	2009	0600 - <1200	Private Residence	0	1	0	0	0	0	0	0	1	3	0	0	1
1445	Type 1	Female	22	Regional/Rural	2009	1800 - <0000	Private Residence	0	0	0	0	0	0	0	0	0	1	0	0	1
1446	Type 1	Male	65	Regional/Rural	2009	0600 - <1200	GP/Community Clinic	0	0	1	0	0	0	0	1	0	2	1	1	1
1447	Type 2	Female	83	Regional/Rural	2009	1200 - <1800	GP/Community Clinic	0	1	0	0	0	0	0	0	0	3	1	1	0
1448	Type 2	Male	83	Regional/Rural	2009	1800 - <0000	Private Residence	0	0	1	0	1	1	0	0	0	4	0	0	0
1449	Type 2	Male	76	Regional/Rural	2009	0600 - <1200	Private Residence	0	0	1	0	0	0	0	0	0	2	1	0	0
1450	Type 1	Female	17	Regional/Rural	2009	1200 - <1800	Private Residence	0	0	0	0	0	0	0	0	0	0	0	0	1
1451	No diagnosis	Male	17	Regional/Rural	2009	1800 - <0000	Hospital	0	0	0	0	0	0	0	0	0	3	0	0	0
1452	Type 1	Male	80	Metro	2009	1200 - <1800	Other/Unspecified	0	0	0	0	0	0	0	0	0	1	0	0	1
1453	Type 1	Female	22	Regional/Rural	2009	0600 - <1200	Private Residence	0	0	0	0	0	0	0	0	0	0	0	0	1
1454	Type 2	Male	39	Regional/Rural	2009	1800 - <0000	Private Residence	0	0	1	0	0	0	0	1	0	2	0	1	1
1455	Type 1	Female	17	Regional/Rural	2009	0600 - <1200	Private Residence	0	0	0	0	0	0	0	0	0	0	0	0	1
1456	Type 1	Female	12	Regional/Rural	2009	0600 - <1200	Private Residence	0	0	0	0	0	0	0	0	0	0	0	0	1
1457	Type 1	Female	17	Regional/Rural	2009	1200 - <1800	Private Residence	0	0	0	0	0	0	0	1	0	1	0	0	1
1458	Type 1	Female	52	Regional/Rural	2009	1200 - <1800	Private Residence	0	0	0	0	0	0	0	0	0	0	0	0	1
1459	Type 2	Male	76	Regional/Rural	2009	1200 - <1800	Private Residence	0	0	0	1	0	0	0	0	0	2	1	1	0
1460	Type 1	Female	77	Regional/Rural	2009	1800 - <0000	Nursing Home/Supported Accomm	0	0	1	0	0	0	0	0	0	1	0	1	1
1461	Unspecified diabetes	Male	44	Regional/Rural	2009	0600 - <1200	Private Residence	0	0	1	0	0	0	0	0	0	2	0	0	0
1462	Unspecified diabetes	Male	64	Regional/Rural	2009	0600 - <1200	Public Place	0	0	0	0	0	0	0	0	0	1	0	0	0
1463	Type 2	Male	68	Regional/Rural	2009	1200 - <1800	Private Residence	0	0	0	0	0	0	0	0	0	1	0	0	0
1464	Type 2	Male	85	Regional/Rural	2009	1800 - <0000	Nursing Home/Supported Accomm	0	0	1	0	0	0	0	0	0	4	0	0	1
1465	Type 1	Female	34	Regional/Rural	2009	1800 - <0000	Private Residence	0	0	0	0	0	0	0	0	0	1	0	0	1
1466	Type 2	Male	13	Regional/Rural	2009	1200 - <1800	Private Residence	0	0	0	0	0	0	0	0	0	0	0	0	1
1467	Type 1	Female	11	Regional/Rural	2009	0600 - <1200	GP/Community Clinic	0	0	0	0	0	0	0	0	0	0	0	0	1
1468	Type 1	Male	66	Regional/Rural	2009	1200 - <1800	Private Residence	0	0	0	0	1	0	0	0	0	2	0	0	1
1469	Unspecified diabetes	Female	31	Regional/Rural	2009	0600 - <1200	Private Residence	0	0	1	0	0	0	0	0	1	3	0	0	0
1470	Type 1	Male	57	Regional/Rural	2009	0600 - <1200	Private Residence	0	0	0	0	0	0	0	0	0	0	0	0	1
1471	Type 2	Female	77	Regional/Rural	2009	1800 - <0000	Nursing Home/Supported Accomm	0	0	1	0	0	0	0	0	0	2	0	1	1
1472	Type 2	Female	84	Regional/Rural	2009	1800 - <0000	Nursing Home/Supported Accomm	0	0	0	0	0	0	0	0	0	3	0	0	1
1473	Type 1	Male	35	Regional/Rural	2009	1200 - <1800	Public Place	0	0	0	0	0	0	0	0	0	4	0	0	1
1474	Type 1	Male	44	Regional/Rural	2009	0600 - <1200	Private Residence	0	0	0	0	0	0	0	0	0	2	0	0	1
1475	Type 1	Female	60	Regional/Rural	2009	0000 - <0600	Private Residence	0	0	1	0	0	0	0	0	1	2	0	0	1
1476	Type 1	Male	63	Regional/Rural	2009	0000 - <0600	Private Residence	0	0	0	0	0	0	0	0	0	1	0	0	1
1477	Type 1	Male	26	Regional/Rural	2009	0600 - <1200	Private Residence	0	0	0	0	0	0	0	0	0	2	0	0	1
1478	Type 1	Male	83	Regional/Rural	2009	1800 - <0000	Private Residence	0	0	0	0	0	0	0	0	0	3	0	0	1
1479	No diagnosis	Female	79	Regional/Rural	2009	0600 - <1200	Nursing Home/Supported Accomm	0	0	0	0	0	1	0	0	0	4	0	0	0
1480	Type 1	Female	42	Regional/Rural	2009	0600 - <1200	Other/Unspecified	0	0	1	0	0	0	0	0	0	4	0	0	1
1481	Unspecified diabetes	Female	71	Regional/Rural	2009	1200 - <1800	Nursing Home/Supported Accomm	0	0	0	0	1	1	0	0	1	3	0	0	0
1482	Type 1	Female	19	Regional/Rural	2009	0000 - <0600	Private Residence	0	0	0	0	0	0	0	0	0	1	0	0	1
1483	Type 2	Female	57	Regional/Rural	2009	1200 - <1800	Private Residence	0	0	1	0	0	0	0	0	0	3	1	0	0
1484	Type 1	Female	15	Regional/Rural	2009	0600 - <1200	Private Residence	0	0	0	0	0	0	0	0	0	1	0	0	1
1485	Type 1	Male	56	Regional/Rural	2009	1200 - <1800	Private Residence	0	0	0	0	0	1	0	0	0	2	0	0	1
1486	Type 1	Male	21	Metro	2009	0600 - <1200	Public Place	0	0	0	0	0	0	0	0	0	0	0	0	1
1487	Type 1	Male	54	Regional/Rural	2009	0600 - <1200	Private Residence	1	0	1	1	1	1	0	0	0	4	1	0	1
1488	Type 1	Female	17	Regional/Rural	2009	1800 - <0000	Private Residence	0	0	0	0	0	0	0	0	0	2	0	0	1
1489	Type 1	Male	42	Metro	2010	1200 - <1800	Hospital	0	0	0	0	0	0	0	0	0	0	0	0	1
1490	Type 1	Male	83	Regional/Rural	2010	1200 - <1800	Private Residence	0	0	1	0	0	0	0	0	0	1	1	1	1
1491	Type 1	Male	24	Regional/Rural	2010	0000 - <0600	Other/Unspecified	0	0	1	0	0	0	0	0	0	1	0	0	1
1492	Type 1	Male	31	Regional/Rural	2010	0000 - <0600	Private Residence	0	0	0	0	0	0	0	0	0	0	0	0	1
1493	Type 2	Male	71	Regional/Rural	2010	1800 - <0000	Private Residence	0	0	1	0	0	0	0	0	0	2	0	1	1
1494	Type 2	Female	57	Regional/Rural	2010	1200 - <1800	Public Place	0	0	0	0	0	0	1	0	0	2	0	0	1
1495	Type 2	Male	69	Metro	2010	0600 - <1200	Private Residence	0	0	1	0	0	0	0	0	0	1	0	1	0
1496	Type 2	Male	76	Regional/Rural	2010	1200 - <1800	Private Residence	0	1	0	0	0	0	0	0	0	4	1	1	0
1497	Type 1	Female	57	Regional/Rural	2010	0000 - <0600	Private Residence	0	0	0	0	0	0	0	0	0	0	0	0	1
1498	Type 2	Male	74	Regional/Rural	2010	1200 - <1800	Private Residence	0	0	1	0	0	0	0	0	0	3	1	1	0
1499	Type 2	Female	46	Regional/Rural	2010	1800 - <0000	Public Place	0	0	0	0	0	0	0	0	0	2	0	1	0
1500	Type 2	Female	71	Regional/Rural	2010	1200 - <1800	Hospital	0	0	1	0	0	0	0	0	0	2	0	0	1
1501	Type 1	Male	74	Regional/Rural	2010	1200 - <1800	Nursing Home/Supported Accomm	0	1	0	0	0	0	0	0	0	4	0	0	1
1502	Unspecified diabetes	Male	44	Regional/Rural	2010	0600 - <1200	Private Residence	0	0	0	0	0	0	0	0	0	4	0	0	1
1503	Type 2	Female	45	Regional/Rural	2010	1200 - <1800	Hospital	0	0	0	0	0	0	0	0	1	3	0	0	0
1504	Type 2	Male	56	Regional/Rural	2010	0000 - <0600	Private Residence	0	0	0	0	0	0	0	0	0	0	0	0	1
1505	Type 2	Female	77	Regional/Rural	2010	1200 - <1800	Private Residence	0	0	0	0	0	0	0	0	0	4	0	0	0
1506	Type 2	Male	59	Regional/Rural	2010	1800 - <0000	Private Residence	0	0	0	0	0	0	0	0	0	0	0	0	1
1507	Type 1	Female	81	Regional/Rural	2010	1800 - <0000	Private Residence	0	0	0	1	0	0	0	0	0	2	0	0	1
1508	Type 1	Female	27	Regional/Rural	2010	1800 - <0000	Private Residence	0	0	0	0	0	0	0	0	0	0	0	0	1
1509	Type 2	Female	35	Regional/Rural	2010	1800 - <0000	Private Residence	0	0	0	0	0	0	0	0	0	0	0	0	1
1510	Type 1	Female	66	Regional/Rural	2010	0600 - <1200	Hospital	0	0	1	0	0	0	0	0	0	2	0	0	1
1511	Type 1	Female	79	Regional/Rural	2010	1800 - <0000	Nursing Home/Supported Accomm	0	1	0	0	0	0	0	1	0	4	0	0	1
1512	Type 1	Female	39	Regional/Rural	2010	0600 - <1200	Hospital	0	0	0	1	0	0	0	0	0	2	0	1	1
1513	Type 1	Female	18	Metro	2010	1200 - <1800	Private Residence	0	0	0	0	0	0	0	0	0	1	0	0	1
1514	Type 1	Female	12	Regional/Rural	2010	1200 - <1800	Private Residence	0	0	0	0	0	0	0	0	0	0	0	0	1
1515	Type 1	Female	39	Metro	2010	0000 - <0600	Private Residence	0	0	0	0	0	0	0	0	0	0	0	0	1
1516	Type 2	Female	64	Metro	2010	1200 - <1800	GP/Community Clinic	0	0	1	0	0	0	0	0	0	4	0	0	0
1517	Type 1	Female	90	Metro	2010	1800 - <0000	Nursing Home/Supported Accomm	1	1	1	0	0	0	0	0	0	4	0	0	1
1518	Type 1	Male	38	Metro	2010	0600 - <1200	Hospital	0	0	0	0	0	0	0	0	0	1	0	0	1
1519	Type 2	Female	86	Metro	2010	1200 - <1800	Nursing Home/Supported Accomm	0	0	1	0	1	0	0	0	0	2	1	0	0
1520	Type 2	Female	68	Metro	2010	1200 - <1800	Private Residence	0	0	1	1	0	0	0	0	0	4	0	1	1
1521	Type 2	Female	87	Metro	2010	1800 - <0000	Private Residence	0	0	1	0	0	0	0	0	0	1	0	0	1
1522	Type 1	Female	36	Metro	2010	0000 - <0600	Private Residence	0	0	0	0	0	0	1	1	0	4	0	0	1
1523	Type 2	Female	88	Metro	2010	0600 - <1200	Nursing Home/Supported Accomm	0	0	0	0	0	0	0	0	0	1	0	0	1
1524	Type 2	Male	83	Metro	2010	0600 - <1200	Nursing Home/Supported Accomm	0	1	0	1	0	0	0	1	0	4	0	0	1
1525	Type 1	Female	49	Metro	2010	1200 - <1800	Private Residence	0	0	0	0	0	0	0	0	1	4	0	0	1
1526	Type 2	Female	84	Metro	2010	1200 - <1800	Nursing Home/Supported Accomm	0	0	0	0	0	0	0	0	0	2	1	1	0
1527	Type 2	Female	87	Metro	2010	1800 - <0000	Private Residence	0	0	1	1	1	0	0	0	0	4	0	1	0
1528	Type 2	Male	63	Metro	2010	0600 - <1200	GP/Community Clinic	0	0	1	1	0	1	0	0	0	4	0	1	0
1529	Type 2	Male	75	Metro	2010	1200 - <1800	Private Residence	0	0	1	1	0	0	0	0	1	4	0	0	1
1530	Type 1	Female	78	Metro	2010	1800 - <0000	Private Residence	0	0	1	0	0	0	0	0	0	1	0	0	1
1531	Type 1	Male	49	Metro	2010	0600 - <1200	Private Residence	0	0	0	0	1	0	0	0	0	4	0	0	1
1532	Type 2	Male	59	Metro	2010	0600 - <1200	Public Place	1	0	1	1	0	0	0	0	0	4	0	0	1
1533	Type 2	Female	86	Metro	2010	1200 - <1800	Nursing Home/Supported Accomm	0	1	0	0	1	1	0	1	0	4	1	1	0
1534	Type 1	Female	27	Metro	2010	0000 - <0600	Private Residence	0	0	0	0	0	0	0	0	0	1	0	0	1
1535	Type 2	Male	63	Metro	2010	0600 - <1200	GP/Community Clinic	0	0	1	1	0	1	0	0	0	4	1	1	0
1536	Type 2	Female	84	Metro	2010	0600 - <1200	Nursing Home/Supported Accomm	1	1	1	1	1	0	0	0	0	4	1	0	0
1537	Type 2	Female	74	Metro	2010	1200 - <1800	Nursing Home/Supported Accomm	0	0	0	0	0	0	1	1	0	4	0	1	1
1538	Unspecified diabetes	Female	45	Metro	2010	1200 - <1800	Private Residence	0	0	0	0	0	0	0	1	0	3	0	0	1
1539	Type 2	Female	79	Metro	2010	1800 - <0000	Nursing Home/Supported Accomm	0	1	0	0	0	1	0	0	1	4	0	0	1
1540	Type 2	Female	77	Metro	2010	1200 - <1800	Private Residence	0	0	0	0	0	0	0	0	0	2	0	1	1
1541	Type 1	Female	37	Metro	2010	0600 - <1200	GP/Community Clinic	0	0	0	0	0	0	0	0	0	1	0	0	1
1542	Type 2	Male	40	Metro	2010	1800 - <0000	Private Residence	0	0	0	0	0	0	0	0	0	3	1	1	0
1543	Type 1	Male	55	Metro	2010	0600 - <1200	Private Residence	0	0	0	0	0	0	0	0	1	4	0	0	1
1544	Type 2	Female	49	Metro	2010	1200 - <1800	Private Residence	0	0	0	0	0	0	0	0	0	2	0	0	1
1545	Type 2	Female	68	Metro	2010	1200 - <1800	Private Residence	0	0	0	0	0	1	0	0	1	4	0	0	1
1546	Type 2	Male	74	Metro	2010	1200 - <1800	Private Residence	1	1	1	1	0	0	0	0	0	4	0	1	1
1547	Type 2	Male	52	Metro	2010	1200 - <1800	Private Residence	0	0	1	0	0	0	0	1	0	4	1	1	0
1548	Type 1	Male	49	Metro	2010	1800 - <0000	Private Residence	0	0	0	0	1	0	0	0	0	4	0	0	1
1549	Type 2	Male	63	Metro	2010	0600 - <1200	Private Residence	0	0	0	0	0	1	0	0	0	4	0	1	0
1550	Type 2	Female	94	Metro	2010	1200 - <1800	Nursing Home/Supported Accomm	0	0	1	0	0	0	0	0	0	3	0	0	1
1551	Type 1	Female	20	Metro	2010	1200 - <1800	Private Residence	0	0	0	0	0	0	0	0	0	1	0	0	1
1552	Type 2	Female	79	Metro	2010	1200 - <1800	Nursing Home/Supported Accomm	0	1	1	1	0	0	0	0	0	4	0	0	1
1553	Type 1	Male	46	Metro	2010	1800 - <0000	Private Residence	0	0	0	1	0	0	0	0	0	2	0	0	1
1554	Type 2	Male	56	Metro	2010	0600 - <1200	Other/Unspecified	0	0	1	0	0	0	0	0	0	1	0	0	1
1555	Type 1	Female	38	Metro	2010	1200 - <1800	Private Residence	0	0	1	1	0	0	0	1	0	4	0	0	1
1556	Type 2	Female	53	Metro	2010	1200 - <1800	Public Place	0	0	1	1	0	0	0	0	0	2	0	0	1
1557	Type 1	Male	39	Metro	2010	1800 - <0000	Private Residence	0	0	0	0	0	0	0	0	0	2	0	0	1
1558	Type 2	Male	46	Metro	2010	1800 - <0000	Private Residence	0	0	0	1	0	0	0	0	0	2	0	0	1
1559	Type 1	Female	10	Metro	2010	1800 - <0000	Private Residence	0	0	0	0	0	0	0	0	0	0	0	0	1
1560	Type 2	Male	86	Metro	2010	1200 - <1800	Private Residence	0	0	0	0	0	0	0	0	0	3	1	0	0
1561	Type 2	Female	38	Metro	2010	1200 - <1800	Private Residence	0	0	0	1	0	0	1	0	0	4	0	0	1
1562	Type 1	Male	77	Metro	2010	1200 - <1800	Hospital	0	0	1	0	0	0	0	0	0	1	0	0	1
1563	Type 2	Female	70	Metro	2010	0000 - <0600	Private Residence	0	0	1	1	1	1	0	0	0	4	0	0	1
1564	Type 1	Female	53	Metro	2010	0600 - <1200	Private Residence	0	0	0	0	0	0	0	0	0	2	0	0	1
1565	Type 1	Female	80	Metro	2010	1200 - <1800	Nursing Home/Supported Accomm	0	0	1	0	0	0	0	1	1	4	0	1	1
1566	Type 2	Male	75	Metro	2010	1800 - <0000	Private Residence	0	0	0	1	0	1	0	0	0	4	0	1	0
1567	Type 1	Female	74	Metro	2010	1800 - <0000	Private Residence	0	0	1	1	0	0	0	0	0	4	0	1	1
1568	Type 2	Male	56	Metro	2010	1800 - <0000	Private Residence	0	0	0	0	0	0	0	0	0	0	0	1	0
1569	Type 1	Male	60	Metro	2010	1800 - <0000	Hospital	0	0	0	0	0	0	0	1	0	2	1	1	1
1570	Type 2	Male	85	Metro	2010	0600 - <1200	Nursing Home/Supported Accomm	0	1	0	0	0	0	0	0	1	4	0	0	1
1571	Type 2	Female	88	Metro	2010	0600 - <1200	Private Residence	0	0	1	0	0	0	0	0	0	4	0	0	1
1572	Type 2	Male	51	Regional/Rural	2010	1200 - <1800	Private Residence	0	0	1	0	0	0	0	0	0	1	0	1	0
1573	Type 2	Female	75	Metro	2010	1800 - <0000	Private Residence	0	0	0	1	0	0	1	0	0	2	1	1	0
1574	Type 1	Male	48	Metro	2010	0600 - <1200	Private Residence	1	1	1	0	1	0	0	1	1	4	0	0	1
1575	Type 2	Male	68	Metro	2010	1200 - <1800	Private Residence	0	1	1	1	0	0	0	1	0	4	0	0	0
1576	Type 1	Female	76	Metro	2010	1200 - <1800	Private Residence	0	0	1	1	0	0	0	1	0	4	1	0	1
1577	Type 2	Female	72	Metro	2010	1200 - <1800	GP/Community Clinic	0	0	0	0	0	0	0	0	0	4	1	1	1
1578	Type 1	Male	83	Metro	2010	1800 - <0000	Nursing Home/Supported Accomm	0	0	1	1	0	0	0	0	0	4	1	0	1
1579	Type 2	Female	73	Metro	2010	1800 - <0000	Private Residence	1	0	1	1	0	0	0	0	0	4	1	1	1
1580	No diagnosis	Female	92	Metro	2010	0600 - <1200	Nursing Home/Supported Accomm	0	0	0	0	1	1	0	0	0	4	0	0	0
1581	Type 1	Female	54	Metro	2010	0600 - <1200	Nursing Home/Supported Accomm	0	0	1	0	0	0	0	0	1	4	0	0	1
1582	Type 2	Female	83	Metro	2010	1200 - <1800	Private Residence	0	0	1	1	0	0	0	1	0	4	0	0	1
1583	Type 1	Male	13	Metro	2010	1800 - <0000	Private Residence	0	0	0	0	0	0	0	0	0	0	0	0	1
1584	Type 2	Female	75	Metro	2010	0600 - <1200	Nursing Home/Supported Accomm	0	0	1	0	0	0	1	1	0	4	0	1	0
1585	Type 2	Male	85	Metro	2010	0600 - <1200	Nursing Home/Supported Accomm	0	1	1	1	1	1	0	0	0	4	0	0	1
1586	Type 1	Female	46	Metro	2010	1200 - <1800	GP/Community Clinic	0	0	0	0	0	0	0	0	0	0	0	0	1
1587	Type 2	Female	85	Metro	2010	1200 - <1800	Public Place	1	0	0	0	0	0	0	0	0	2	1	1	0
1588	Type 2	Female	77	Metro	2010	1200 - <1800	Private Residence	0	0	1	1	0	1	0	0	1	4	1	1	0
1589	Type 2	Female	60	Metro	2010	0600 - <1200	Nursing Home/Supported Accomm	0	0	1	0	0	0	0	1	0	4	0	0	1
1590	Type 2	Male	75	Metro	2010	0000 - <0600	Private Residence	1	0	0	0	0	0	0	0	0	4	0	0	1
1591	Type 2	Male	54	Metro	2010	0000 - <0600	Nursing Home/Supported Accomm	0	0	0	0	0	1	0	0	0	4	0	0	1
1592	Type 1	Male	24	Metro	2010	0000 - <0600	Other/Unspecified	0	0	0	0	0	0	0	0	0	1	0	0	1
1593	No diagnosis	Female	84	Metro	2010	1200 - <1800	Nursing Home/Supported Accomm	0	0	1	0	1	1	0	1	0	4	0	0	0
1594	Type 2	Male	75	Metro	2010	1200 - <1800	Private Residence	0	0	0	0	0	0	0	0	0	1	1	1	0
1595	Type 2	Female	83	Metro	2010	1200 - <1800	Private Residence	0	0	1	0	0	0	0	0	0	4	1	0	1
1596	Type 1	Male	50	Metro	2010	1200 - <1800	Private Residence	0	0	1	1	0	0	0	0	0	3	0	0	1
1597	No diagnosis	Male	75	Metro	2010	1200 - <1800	Nursing Home/Supported Accomm	0	0	1	1	1	1	0	1	0	4	0	0	0
1598	Type 2	Male	59	Metro	2010	1800 - <0000	Nursing Home/Supported Accomm	0	0	0	0	0	0	0	1	0	4	0	0	1
1599	Type 2	Male	68	Metro	2010	1800 - <0000	Private Residence	0	0	1	0	1	0	0	0	0	3	1	1	0
1600	Type 2	Female	42	Metro	2010	0000 - <0600	Private Residence	0	0	0	0	0	0	0	0	0	2	0	1	0
1601	Type 1	Female	44	Metro	2010	0600 - <1200	Private Residence	0	0	0	0	0	0	0	0	0	0	0	0	1
1602	Type 1	Male	58	Metro	2010	0600 - <1200	Nursing Home/Supported Accomm	0	0	0	1	0	0	0	0	0	3	0	0	1
1603	Type 1	Female	44	Metro	2010	1800 - <0000	Hospital	0	0	0	0	0	0	0	0	0	1	0	0	1
1604	Type 2	Female	63	Metro	2010	0000 - <0600	Private Residence	0	0	0	0	0	0	0	0	0	0	1	1	0
1605	Type 2	Male	89	Metro	2010	0600 - <1200	Private Residence	0	0	1	1	0	0	0	0	0	4	0	0	1
1606	Type 2	Male	59	Metro	2010	0600 - <1200	Private Residence	0	0	1	0	0	0	0	0	0	2	0	0	0
1607	Type 2	Female	83	Metro	2010	1200 - <1800	Nursing Home/Supported Accomm	0	0	1	0	0	0	0	0	0	2	0	0	0
1608	Type 2	Female	13	Metro	2010	0600 - <1200	GP/Community Clinic	0	0	0	0	0	0	0	0	0	0	0	0	1
1609	Type 1	Female	69	Metro	2010	0600 - <1200	Private Residence	0	0	1	0	1	0	0	1	0	4	0	1	1
1610	Type 1	Female	42	Regional/Rural	2010	1200 - <1800	Private Residence	0	0	1	0	0	0	0	0	0	2	0	0	1
1611	Type 1	Female	20	Regional/Rural	2010	0600 - <1200	Private Residence	0	0	0	0	0	0	0	0	0	2	0	0	1
1612	Type 2	Male	79	Regional/Rural	2010	1800 - <0000	Private Residence	0	0	1	1	0	0	0	0	0	4	1	1	0
1613	Type 1	Female	19	Regional/Rural	2010	1200 - <1800	Private Residence	0	0	0	0	0	0	0	0	0	0	0	0	1
1614	No diagnosis	Female	13	Regional/Rural	2010	1200 - <1800	Hospital	0	0	0	0	0	0	0	0	0	0	0	0	0
1615	Unspecified diabetes	Male	60	Regional/Rural	2010	1200 - <1800	Public Place	0	0	1	0	0	0	0	0	0	3	0	0	0
1616	Unspecified diabetes	Female	45	Regional/Rural	2010	1200 - <1800	Private Residence	0	0	1	1	0	0	0	0	0	4	0	1	0
1617	Type 1	Male	78	Regional/Rural	2010	1200 - <1800	Private Residence	0	0	0	0	0	0	0	0	0	2	0	0	1
1618	No diagnosis	Female	88	Regional/Rural	2010	0600 - <1200	Nursing Home/Supported Accomm	0	0	0	1	1	0	0	0	0	3	0	0	0
1619	Type 2	Female	57	Regional/Rural	2010	1200 - <1800	GP/Community Clinic	0	0	0	0	0	0	0	0	0	2	0	0	1
1620	Type 1	Male	63	Regional/Rural	2010	0600 - <1200	Private Residence	0	0	0	0	0	0	0	0	0	0	1	0	1
1621	Type 1	Female	42	Regional/Rural	2010	0600 - <1200	Other/Unspecified	0	0	1	0	0	0	0	0	0	1	0	0	1
1622	Type 2	Female	54	Regional/Rural	2010	1800 - <0000	Nursing Home/Supported Accomm	0	0	0	0	0	0	0	0	0	4	1	0	0
1623	Type 1	Female	18	Regional/Rural	2010	0600 - <1200	Private Residence	0	0	0	0	0	0	0	0	0	1	0	0	1
1624	Type 1	Male	58	Regional/Rural	2010	0600 - <1200	Private Residence	0	0	0	0	0	0	0	0	0	2	0	0	1
1625	No diagnosis	Male	56	Metro	2010	0600 - <1200	Public Place	0	0	0	0	0	0	0	0	0	0	0	0	0
1626	Type 2	Female	76	Regional/Rural	2010	1200 - <1800	Private Residence	0	1	1	0	1	0	0	0	0	4	0	0	0
1627	Type 2	Male	38	Regional/Rural	2010	1200 - <1800	Private Residence	0	0	0	1	0	0	0	0	0	4	0	0	1
1628	Type 1	Male	15	Regional/Rural	2010	0600 - <1200	Private Residence	0	0	0	0	0	0	0	0	0	0	0	0	1
1629	Type 1	Female	18	Regional/Rural	2010	0600 - <1200	Private Residence	0	0	0	0	0	1	0	1	0	3	0	0	1
1630	Type 1	Male	88	Regional/Rural	2010	1200 - <1800	Private Residence	0	1	0	0	0	0	0	0	0	2	0	0	1
1631	Type 1	Female	12	Regional/Rural	2010	0000 - <0600	Private Residence	0	0	0	0	0	0	0	0	0	0	0	0	1
1632	Unspecified diabetes	Male	81	Regional/Rural	2010	0600 - <1200	Private Residence	0	0	0	0	0	0	0	0	0	0	0	0	0
1633	Type 1	Female	22	Regional/Rural	2010	0600 - <1200	Private Residence	0	0	0	0	0	0	0	0	0	0	0	0	1
1634	Type 2	Male	89	Regional/Rural	2010	1200 - <1800	Private Residence	0	0	1	0	0	0	0	0	0	2	0	0	0
1635	Type 1	Female	39	Regional/Rural	2010	1800 - <0000	Private Residence	0	0	0	0	0	0	0	0	0	3	0	0	1
1636	Type 2	Male	74	Regional/Rural	2010	1200 - <1800	Public Place	0	0	0	0	0	0	0	0	0	1	0	1	0
1637	Type 2	Male	64	Regional/Rural	2010	1200 - <1800	Private Residence	0	0	0	0	0	0	0	0	0	2	0	0	0
1638	Type 1	Male	53	Regional/Rural	2010	1200 - <1800	Private Residence	0	0	0	0	0	0	0	0	0	1	0	0	1
1639	No diagnosis	Female	81	Regional/Rural	2010	1200 - <1800	Private Residence	0	0	1	0	0	0	0	0	0	0	0	0	0
1640	Type 1	Female	21	Regional/Rural	2010	1200 - <1800	Private Residence	0	0	0	0	0	0	0	1	0	2	0	0	1
1641	Type 1	Male	8	Regional/Rural	2010	0600 - <1200	Public Place	0	0	0	0	0	0	0	0	0	1	0	0	1
1642	Type 1	Male	8	Regional/Rural	2010	1200 - <1800	Hospital	0	0	0	0	0	0	0	0	0	1	0	0	1
1643	Type 1	Female	42	Regional/Rural	2010	0600 - <1200	Private Residence	0	0	1	0	0	0	0	0	0	3	0	0	1
1644	Type 2	Female	42	Regional/Rural	2010	0600 - <1200	Public Place	0	0	1	0	0	0	0	0	0	1	1	1	0
1645	Unspecified diabetes	Male	79	Regional/Rural	2010	1200 - <1800	Private Residence	0	0	0	1	0	0	0	0	0	4	0	1	0
1646	Type 2	Male	79	Regional/Rural	2010	1800 - <0000	Private Residence	0	0	0	1	0	0	0	0	0	3	1	1	1
1647	Type 1	Female	18	Regional/Rural	2010	1800 - <0000	Private Residence	0	0	0	0	0	0	0	0	0	0	0	0	1
1648	Type 1	Female	75	Regional/Rural	2010	1800 - <0000	Nursing Home/Supported Accomm	0	0	1	1	0	0	0	0	0	3	0	1	1
1649	Type 2	Female	31	Regional/Rural	2010	1200 - <1800	Private Residence	0	0	1	0	0	0	0	0	1	4	0	0	1
1650	Type 1	Male	60	Regional/Rural	2010	0600 - <1200	Private Residence	0	0	0	0	0	0	0	0	1	2	0	0	1
1651	No diagnosis	Male	76	Regional/Rural	2010	1200 - <1800	Nursing Home/Supported Accomm	0	0	0	0	0	0	0	0	0	0	0	0	0
1652	Type 1	Male	60	Regional/Rural	2010	1800 - <0000	Private Residence	0	0	1	1	0	0	0	0	0	2	0	1	1
1653	Unspecified diabetes	Female	22	Regional/Rural	2010	1800 - <0000	Private Residence	0	0	0	0	0	0	0	0	0	0	0	0	1
1654	Type 1	Female	35	Regional/Rural	2010	1800 - <0000	Private Residence	0	0	0	0	0	0	0	0	0	2	0	0	1
1655	Type 1	Male	20	Metro	2010	0000 - <0600	Private Residence	0	0	0	0	0	0	0	0	0	0	0	0	1
1656	Type 2	Male	85	Metro	2010	1200 - <1800	Private Residence	0	0	1	0	0	0	0	0	0	4	0	1	1
1657	Type 1	Female	38	Metro	2010	1200 - <1800	Private Residence	0	0	0	0	0	0	0	1	1	4	0	0	1
1658	Type 1	Female	70	Metro	2010	1800 - <0000	Private Residence	0	0	1	1	0	0	0	0	0	4	1	0	1
1659	Type 2	Female	71	Metro	2010	1800 - <0000	Private Residence	0	0	0	0	0	0	0	0	0	1	0	0	1
1660	Type 2	Female	82	Metro	2010	1200 - <1800	Private Residence	0	1	1	1	0	0	0	0	0	4	0	0	1
1661	Type 1	Male	60	Metro	2010	0600 - <1200	Other/Unspecified	0	1	0	0	0	0	0	0	1	2	0	0	1
1662	Type 1	Male	26	Metro	2010	1800 - <0000	Private Residence	0	0	0	0	0	0	0	0	0	1	0	0	1
1663	Type 1	Male	58	Metro	2010	0000 - <0600	Nursing Home/Supported Accomm	0	0	0	1	0	0	0	0	0	4	0	0	1
1664	Type 2	Female	77	Metro	2010	0600 - <1200	Private Residence	0	0	0	0	0	0	0	0	0	1	0	0	1
1665	Type 2	Female	65	Metro	2010	0600 - <1200	GP/Community Clinic	0	0	1	0	0	0	0	0	0	2	0	1	0
1666	Type 2	Female	86	Metro	2010	0600 - <1200	Private Residence	0	0	0	0	0	0	0	0	0	1	1	0	0
1667	Type 2	Female	69	Metro	2010	1800 - <0000	Private Residence	0	0	1	0	0	0	0	0	0	2	0	1	0
1668	Type 1	Female	40	Metro	2010	0000 - <0600	Private Residence	0	0	0	1	0	0	0	0	0	2	0	0	1
1669	Type 1	Female	24	Metro	2010	1200 - <1800	GP/Community Clinic	0	0	0	0	0	0	1	0	0	1	0	0	1
1670	Type 2	Male	80	Metro	2010	0600 - <1200	Nursing Home/Supported Accomm	0	0	0	1	1	0	0	0	0	4	1	0	0
1671	Type 2	Male	79	Metro	2010	0600 - <1200	Nursing Home/Supported Accomm	0	0	1	0	0	0	0	0	0	1	1	1	0
1672	Type 2	Male	75	Regional/Rural	2010	1800 - <0000	Private Residence	0	0	0	0	0	1	0	0	0	4	1	0	0
1673	Type 2	Male	65	Regional/Rural	2010	1800 - <0000	Private Residence	0	0	0	1	0	0	0	0	0	2	1	0	1
1674	Type 2	Male	22	Regional/Rural	2010	0000 - <0600	Public Place	0	0	0	0	0	0	0	0	0	1	0	0	1
1675	No diagnosis	Male	57	Regional/Rural	2010	0600 - <1200	Private Residence	0	0	0	1	0	0	0	0	0	0	0	0	0
1676	Unspecified diabetes	Female	14	Regional/Rural	2010	0600 - <1200	Private Residence	0	0	0	0	0	0	0	0	0	1	0	0	1
1677	No diagnosis	Male	5	Regional/Rural	2010	1200 - <1800	GP/Community Clinic	0	0	0	0	0	0	0	0	0	0	0	0	0
1678	Type 2	Female	21	Regional/Rural	2010	1200 - <1800	Hospital	0	0	0	0	0	0	0	0	0	1	0	0	1
1679	Type 1	Male	18	Regional/Rural	2010	1200 - <1800	Hospital	0	0	0	0	0	0	0	0	0	3	0	0	1
1680	Unspecified diabetes	Male	63	Regional/Rural	2010	1200 - <1800	Private Residence	0	0	0	0	0	0	0	0	0	0	0	1	0
1681	Type 1	Male	54	Regional/Rural	2010	1200 - <1800	Other/Unspecified	0	0	0	0	0	0	0	0	0	3	0	0	1
1682	Type 2	Female	87	Metro	2010	0600 - <1200	Private Residence	0	0	1	0	0	0	0	0	0	3	1	0	0
1683	No diagnosis	Male	85	Metro	2010	1200 - <1800	Private Residence	0	1	0	0	0	0	0	0	0	3	0	0	0
1684	Type 2	Male	88	Metro	2010	1200 - <1800	Private Residence	0	0	0	0	1	0	0	0	0	3	0	1	0
1685	Type 1	Male	40	Regional/Rural	2010	1800 - <0000	Private Residence	0	0	0	0	0	0	0	0	0	1	0	0	1
1686	Type 2	Male	55	Regional/Rural	2010	1800 - <0000	Private Residence	0	0	0	0	0	0	0	0	0	3	0	0	1
1687	Type 1	Female	47	Regional/Rural	2010	1200 - <1800	Private Residence	0	0	0	0	0	0	0	1	0	1	0	0	1
1688	Unspecified diabetes	Female	87	Metro	2010	1800 - <0000	Nursing Home/Supported Accomm	0	0	1	1	1	0	0	0	0	4	0	0	1
1689	Type 2	Female	77	Metro	2010	0600 - <1200	Private Residence	0	0	1	1	0	0	0	0	0	3	0	0	1
1690	Type 1	Male	46	Metro	2010	1200 - <1800	Private Residence	0	0	0	1	0	0	0	0	0	2	0	0	1
1691	Type 1	Male	73	Metro	2010	1200 - <1800	Nursing Home/Supported Accomm	0	0	0	0	0	0	0	1	0	4	0	0	1
1692	Type 1	Female	78	Metro	2010	1800 - <0000	Nursing Home/Supported Accomm	0	0	1	1	0	0	0	0	1	4	1	1	1
1693	Type 2	Female	63	Regional/Rural	2010	1800 - <0000	Private Residence	0	0	1	0	0	0	0	0	0	2	0	1	1
1694	Type 1	Female	22	Regional/Rural	2010	1800 - <0000	Private Residence	0	0	0	0	0	0	0	1	0	3	0	0	1
1695	Type 1	Female	26	Regional/Rural	2010	0000 - <0600	Private Residence	0	0	0	0	0	1	0	1	0	4	0	0	1
1696	Unspecified diabetes	Female	18	Regional/Rural	2010	0600 - <1200	Private Residence	0	0	0	0	0	0	0	0	0	0	0	0	1
1697	Type 1	Female	20	Regional/Rural	2010	1200 - <1800	GP/Community Clinic	0	0	0	0	0	0	0	0	0	1	0	0	1
1698	Type 1	Female	32	Regional/Rural	2010	1200 - <1800	GP/Community Clinic	0	0	0	0	0	0	0	0	1	4	0	0	1
1699	Type 2	Female	89	Metro	2010	0600 - <1200	Nursing Home/Supported Accomm	0	0	1	0	0	0	0	0	0	4	1	1	0
1700	Type 1	Male	42	Metro	2010	0000 - <0600	Private Residence	0	0	0	0	0	0	0	0	0	0	0	0	1
1701	Unspecified diabetes	Male	67	Metro	2010	0000 - <0600	Private Residence	0	1	0	0	0	0	0	0	0	1	0	1	0
1702	Type 2	Female	45	Metro	2010	0600 - <1200	Private Residence	0	0	0	1	0	0	0	1	0	4	0	0	1
1703	No diagnosis	Male	67	Metro	2010	1200 - <1800	GP/Community Clinic	0	0	1	1	0	0	0	0	0	4	0	0	0
1704	Type 1	Male	56	Metro	2010	1200 - <1800	Private Residence	0	0	0	0	0	0	0	1	0	1	0	0	1
1705	Type 1	Male	34	Metro	2010	0600 - <1200	Private Residence	0	0	0	0	0	0	0	0	0	1	0	0	1
1706	Type 2	Female	82	Metro	2010	0600 - <1200	Public Place	1	0	0	1	0	0	0	0	0	4	0	0	1
1707	No diagnosis	Female	18	Regional/Rural	2010	0600 - <1200	Hospital	0	0	0	0	0	0	0	0	0	2	0	0	0
1708	Type 1	Male	16	Metro	2010	0600 - <1200	Hospital	0	0	0	0	0	0	0	0	0	1	0	0	1
1709	Type 2	Female	38	Metro	2010	1200 - <1800	Private Residence	0	0	0	1	0	1	0	0	0	4	0	1	1
1710	Type 2	Female	62	Metro	2010	1200 - <1800	Private Residence	1	0	1	1	0	0	0	0	0	4	0	0	1
1711	Type 2	Female	81	Metro	2010	1800 - <0000	Nursing Home/Supported Accomm	0	1	0	0	0	0	0	0	1	3	0	0	1
1712	Type 2	Male	49	Metro	2010	1800 - <0000	Private Residence	0	0	0	1	0	0	0	0	0	1	0	1	0
1713	Type 2	Female	83	Metro	2010	1800 - <0000	Private Residence	0	0	0	0	0	0	0	0	0	2	1	0	0
1714	No diagnosis	Female	68	Metro	2010	0600 - <1200	Private Residence	0	0	0	1	0	1	0	0	0	2	0	0	0
1715	Type 2	Male		Regional/Rural	2010	0600 - <1200	Private Residence	0	0	0	0	0	0	0	0	0	1	0	0	1
1716	Type 2	Male	78	Metro	2010	1800 - <0000	Nursing Home/Supported Accomm	0	0	0	0	0	1	0	0	0	4	1	0	0
1717	Type 2	Male	68	Regional/Rural	2010	0600 - <1200	Private Residence	0	0	0	0	0	0	0	0	0	4	0	1	1
1718	Type 2	Male	60	Metro	2010	1800 - <0000	Private Residence	0	0	1	0	0	0	0	0	0	4	0	0	1
1719	Type 2	Male	74	Metro	2010	1200 - <1800	Private Residence	0	0	1	1	1	0	0	0	0	4	0	1	0
1720	Type 2	Female	90	Metro	2010	1800 - <0000	Nursing Home/Supported Accomm	0	1	1	0	0	1	0	0	1	4	0	0	1
1721	Type 2	Female	70	Metro	2010	1200 - <1800	Private Residence	0	0	1	1	0	0	0	0	0	2	1	0	0
1722	Type 1	Female	66	Metro	2010	1800 - <0000	Private Residence	0	1	1	0	0	0	0	1	1	4	1	0	1
1723	Type 2	Male	63	Metro	2010	1800 - <0000	Hospital	0	0	0	0	0	0	0	0	0	1	0	0	1
1724	Type 2	Male	83	Metro	2010	0600 - <1200	Nursing Home/Supported Accomm	0	0	1	0	0	0	0	0	0	3	0	1	1
1725	Type 2	Male	53	Metro	2010	1200 - <1800	Private Residence	0	0	0	0	0	0	0	0	0	1	0	0	1
1726	Type 2	Female	44	Metro	2010	0000 - <0600	Private Residence	0	0	0	0	0	0	0	0	0	2	1	1	1
1727	Type 1	Female	22	Metro	2010	0600 - <1200	Private Residence	0	0	0	0	0	0	0	0	0	0	0	0	1
1728	Type 2	Female	83	Metro	2010	0600 - <1200	Private Residence	0	0	1	1	0	0	1	1	0	4	0	0	1
1729	Type 2	Female	60	Metro	2010	1200 - <1800	GP/Community Clinic	0	0	0	0	0	0	0	0	0	2	0	1	0
1730	Type 1	Female	21	Metro	2010	1800 - <0000	Private Residence	0	0	0	0	0	0	0	0	0	0	0	0	1
1731	Type 2	Female	25	Metro	2010	1800 - <0000	Private Residence	0	0	0	0	0	0	0	0	0	0	0	1	0
1732	Type 2	Female	72	Metro	2010	0000 - <0600	Private Residence	0	0	1	0	0	0	0	0	0	1	1	0	0
1733	Type 2	Male	95	Metro	2010	1200 - <1800	Nursing Home/Supported Accomm	0	0	0	0	1	1	0	0	0	4	1	0	1
1734	Type 1	Male	10	Regional/Rural	2010	1800 - <0000	Private Residence	0	0	0	0	0	0	0	0	0	0	0	0	1
1735	Type 1	Female	15	Metro	2010	1200 - <1800	Private Residence	0	0	0	0	0	0	0	0	0	1	0	0	1
1736	Type 1	Female	90	Metro	2010	1200 - <1800	Nursing Home/Supported Accomm	0	0	0	1	0	0	0	0	0	4	0	0	1
1737	Type 2	Male	65	Metro	2010	1800 - <0000	Private Residence	0	0	0	0	0	0	0	0	0	1	0	1	0
1738	Type 1	Male	23	Metro	2010	1200 - <1800	Private Residence	0	0	0	0	0	0	0	1	0	2	0	0	1
1739	Type 2	Male	62	Metro	2010	1200 - <1800	Private Residence	0	0	0	0	0	0	0	0	0	4	0	0	0
1740	Type 2	Male	62	Metro	2010	0000 - <0600	Private Residence	0	0	1	1	0	0	0	0	0	4	0	0	1
1741	Type 2	Female	37	Metro	2010	1200 - <1800	GP/Community Clinic	0	0	1	0	0	0	0	0	0	4	0	1	1
1742	Type 2	Male	85	Metro	2010	1800 - <0000	Private Residence	0	0	1	1	0	0	0	0	0	4	0	0	1
1743	Type 2	Female	85	Metro	2010	1200 - <1800	Nursing Home/Supported Accomm	0	0	1	0	1	0	0	1	0	4	0	0	0
1744	Type 1	Female	92	Metro	2010	1200 - <1800	Nursing Home/Supported Accomm	0	0	0	0	0	0	0	0	1	4	0	0	1
1745	Type 1	Male	57	Metro	2010	1200 - <1800	Private Residence	0	0	1	1	1	0	0	0	0	4	0	0	1
1746	Type 2	Male	52	Metro	2010	0000 - <0600	Private Residence	0	0	1	0	0	0	0	0	0	3	0	1	0
1747	No diagnosis	Female	8	Metro	2010	1800 - <0000	Hospital	0	0	0	0	0	0	0	0	0	0	0	0	0
1748	Type 2	Male	63	Regional/Rural	2010	1800 - <0000	Private Residence	0	0	0	0	1	0	0	0	0	1	1	1	0
1749	Type 1	Male	34	Metro	2010	1200 - <1800	Public Place	0	0	0	0	0	0	0	0	0	4	0	0	1
1750	Type 1	Female	57	Metro	2010	1800 - <0000	Private Residence	0	1	1	1	0	0	0	0	1	4	0	0	1
1751	No diagnosis	Male	40	Metro	2010	0600 - <1200	Private Residence	0	0	0	0	0	0	0	0	0	1	0	0	0
1752	Type 2	Female	70	Metro	2010	0600 - <1200	Private Residence	0	0	0	0	0	0	0	0	0	1	1	1	1
1753	Type 2	Male	51	Metro	2010	0600 - <1200	Private Residence	0	0	0	0	0	0	0	0	0	4	0	0	1
1754	Type 1	Male	26	Metro	2010	1200 - <1800	GP/Community Clinic	0	0	0	0	0	0	0	0	0	0	0	0	1
1755	Type 1	Male	37	Regional/Rural	2010	1200 - <1800	Public Place	0	0	0	0	0	0	0	0	0	2	0	0	1
1756	Type 2	Female	41	Metro	2010	1200 - <1800	Private Residence	0	0	0	1	0	0	0	1	0	2	1	1	1
1757	Type 1	Female	19	Metro	2010	1800 - <0000	Private Residence	0	0	0	0	0	0	0	0	0	1	0	0	1
1758	Type 1	Female	62	Metro	2010	1200 - <1800	Private Residence	0	0	0	0	0	0	0	0	0	2	0	0	1
1759	Type 2	Female	58	Regional/Rural	2010	0000 - <0600	Private Residence	0	0	1	0	1	0	0	0	0	2	0	0	1
1760	Type 2	Male	41	Metro	2010	1800 - <0000	Private Residence	0	0	0	0	0	0	0	0	0	3	0	0	1
1761	Type 1	Female	39	Regional/Rural	2010	1200 - <1800	Private Residence	0	0	0	0	0	0	0	0	0	0	0	0	1
1762	No diagnosis	Male	69	Metro	2010	0600 - <1200	Nursing Home/Supported Accomm	0	0	1	1	0	1	0	1	0	4	0	0	0
1763	Type 1	Female	83	Metro	2010	1200 - <1800	GP/Community Clinic	0	0	1	1	0	0	1	1	1	4	1	0	1
1764	Type 2	Female	74	Metro	2010	1200 - <1800	Private Residence	0	0	1	1	0	0	0	0	0	4	0	0	1
1765	Type 2	Female	70	Regional/Rural	2010	0600 - <1200	Private Residence	0	0	0	0	1	0	0	0	0	4	0	1	1
1766	No diagnosis	Female	80	Metro	2010	0600 - <1200	GP/Community Clinic	0	0	1	0	0	1	0	0	0	2	0	0	0
1767	Type 2	Male	29	Metro	2010	1200 - <1800	Private Residence	0	0	0	0	0	1	0	0	0	1	0	0	1
1768	Type 2	Female	76	Metro	2010	1200 - <1800	Nursing Home/Supported Accomm	0	0	0	0	0	1	0	0	1	4	0	0	1
1769	Type 1	Male	19	Regional/Rural	2010	1200 - <1800	Hospital	0	0	0	0	0	0	0	0	0	3	0	0	1
1770	Type 2	Female	36	Metro	2010	1800 - <0000	Nursing Home/Supported Accomm	0	0	0	1	0	0	0	0	0	3	0	1	0
1771	Type 2	Male	75	Metro	2010	0600 - <1200	Private Residence	0	0	0	0	0	0	0	0	0	2	1	0	0
1772	Type 2	Male	71	Metro	2010	1200 - <1800	Nursing Home/Supported Accomm	1	0	1	0	0	0	0	1	0	4	0	0	1
1773	Type 1	Male	27	Metro	2010	1800 - <0000	Hospital	0	0	0	0	0	0	0	0	0	1	0	0	1
1774	Type 2	Male	71	Metro	2010	1200 - <1800	Nursing Home/Supported Accomm	0	0	0	1	0	0	0	0	0	4	0	1	1
1775	Type 2	Female	74	Metro	2010	1800 - <0000	Private Residence	0	0	1	0	0	1	0	0	0	4	0	0	1
1776	Type 1	Female	34	Regional/Rural	2010	0600 - <1200	Private Residence	0	0	0	0	0	0	0	0	0	1	0	0	1
1777	Type 1	Female	34	Regional/Rural	2010	0600 - <1200	Hospital	0	0	0	0	0	0	0	0	0	2	0	0	1
1778	Type 1	Male	68	Metro	2010	1200 - <1800	Private Residence	0	1	0	0	0	0	0	0	0	4	0	0	1
1779	Type 2	Male	80	Metro	2010	0000 - <0600	Nursing Home/Supported Accomm	0	0	0	0	0	1	0	0	0	4	1	0	1
1780	Type 2	Female	62	Metro	2010	0600 - <1200	Nursing Home/Supported Accomm	0	0	1	0	0	0	0	0	0	2	0	0	1
1781	Type 2	Female	79	Metro	2010	1200 - <1800	Private Residence	1	0	1	1	0	0	0	0	0	4	1	0	0
1782	Type 1	Male	34	Metro	2010	1200 - <1800	Public Place	0	0	0	0	0	0	0	0	0	4	0	0	1
1783	Type 2	Female	70	Metro	2010	0600 - <1200	Private Residence	0	0	1	1	0	0	0	0	0	3	0	0	1
1784	No diagnosis	Female	83	Metro	2010	0600 - <1200	GP/Community Clinic	0	1	0	0	0	0	0	1	0	4	0	0	0
1785	No diagnosis	Male	34	Metro	2010	1800 - <0000	Public Place	0	0	0	0	0	0	0	1	0	3	0	0	0
1786	Type 2	Female	84	Metro	2010	1200 - <1800	Private Residence	0	0	1	0	0	0	0	0	0	1	1	1	1
1787	Type 2	Female	80	Metro	2010	1200 - <1800	Private Residence	0	0	0	0	0	0	0	0	0	0	0	0	1
1788	Type 1	Male	17	Regional/Rural	2010	1200 - <1800	GP/Community Clinic	0	0	0	0	0	0	0	0	0	0	0	0	1
1789	Type 1	Female	58	Regional/Rural	2010	0600 - <1200	GP/Community Clinic	0	0	0	1	0	0	0	1	0	4	0	1	1
1790	Type 1	Male	81	Metro	2010	1800 - <0000	Private Residence	0	1	1	1	0	0	0	0	0	4	0	0	1
1791	No diagnosis	Female	86	Metro	2010	0600 - <1200	Private Residence	0	0	1	1	0	0	0	0	0	3	0	0	0
1792	No diagnosis	Male	84	Metro	2010	1200 - <1800	Private Residence	0	0	1	0	1	0	0	0	0	3	0	0	0
1793	No diagnosis	Male	15	Metro	2010	1800 - <0000	Hospital	0	0	0	0	0	0	0	0	0	0	0	0	0
1794	Type 1	Female	80	Metro	2010	1200 - <1800	Nursing Home/Supported Accomm	0	0	1	1	1	0	0	0	0	4	0	1	1
1795	Type 2	Female	57	Metro	2010	1200 - <1800	Private Residence	0	0	0	0	0	1	0	0	0	1	0	0	1
1796	Type 1	Female	86	Regional/Rural	2010	1800 - <0000	Nursing Home/Supported Accomm	0	1	0	0	1	0	0	1	0	4	0	0	1
1797	Type 1	Male	39	Metro	2010	1200 - <1800	Private Residence	0	0	0	0	0	0	0	0	0	2	0	0	1
1798	Type 2	Male	50	Metro	2010	1800 - <0000	Private Residence	0	0	1	1	0	0	0	0	0	3	0	0	1
1799	Type 1	Female	51	Metro	2010	1800 - <0000	Nursing Home/Supported Accomm	0	0	1	0	0	1	0	0	0	4	0	0	1
1800	Type 2	Female	75	Metro	2010	0600 - <1200	Private Residence	0	1	1	1	0	0	0	0	0	4	1	1	0
1801	Type 2	Male	72	Metro	2010	1200 - <1800	Private Residence	0	0	0	0	0	0	0	0	0	0	0	1	0
1802	Type 1	Female	82	Metro	2010	1800 - <0000	Private Residence	0	1	1	1	1	0	0	1	0	4	0	0	1
1803	Type 2	Female	86	Metro	2010	1200 - <1800	Nursing Home/Supported Accomm	0	1	0	1	0	0	0	0	1	4	1	0	1
1804	Type 2	Female	65	Metro	2010	1200 - <1800	Private Residence	0	0	1	0	1	0	0	0	1	4	1	1	0
1805	Type 2	Male	34	Metro	2010	1800 - <0000	Public Place	0	0	0	0	0	0	0	0	0	1	0	0	1
1806	Type 2	Female	80	Metro	2010	0000 - <0600	Private Residence	0	1	0	1	0	0	0	0	0	4	1	0	1
1807	Type 2	Female	50	Regional/Rural	2010	1200 - <1800	Private Residence	0	0	0	0	0	0	0	0	0	4	1	1	0
1808	Type 2	Female	42	Metro	2010	0000 - <0600	Private Residence	0	0	0	0	0	0	0	0	0	4	0	1	0
1809	Type 2	Male	77	Metro	2010	1800 - <0000	Private Residence	0	0	0	1	0	0	0	0	0	2	1	0	0
1810	Type 1	Female	26	Metro	2010	1800 - <0000	Hospital	0	0	0	0	0	0	0	0	0	1	0	0	1
1811	Type 2	Female	78	Metro	2010	0600 - <1200	Private Residence	0	0	1	0	1	0	0	0	0	2	0	0	0
1812	Type 2	Female	82	Regional/Rural	2010	0600 - <1200	GP/Community Clinic	0	0	1	1	0	0	0	0	1	4	0	1	1
1813	Type 2	Female	74	Regional/Rural	2010	1200 - <1800	Private Residence	0	0	0	0	0	1	0	0	0	4	1	0	0
1814	Type 1	Female	27	Metro	2010	0600 - <1200	Private Residence	0	0	0	0	0	0	0	0	0	1	0	0	1
1815	Type 2	Male	42	Metro	2010	1200 - <1800	Private Residence	0	0	0	0	0	0	0	0	0	2	1	0	0
1816	Type 2	Male	62	Metro	2010	1800 - <0000	Private Residence	1	1	1	0	0	0	0	0	0	4	0	1	1
1817	Type 2	Female	67	Metro	2010	0600 - <1200	Nursing Home/Supported Accomm	0	0	1	0	0	0	0	1	0	2	0	0	1
1818	Type 2	Female	81	Metro	2010	1200 - <1800	Private Residence	0	1	0	0	1	0	0	0	1	4	0	0	1
1819	Type 2	Male	63	Regional/Rural	2010	1800 - <0000	Private Residence	0	0	1	1	0	0	0	0	0	2	1	1	0
1820	Type 2	Male	76	Metro	2010	0600 - <1200	Private Residence	0	0	1	1	0	0	0	0	0	3	0	0	1
1821	Type 2	Male	36	Metro	2010	0600 - <1200	Private Residence	0	0	0	0	0	0	0	1	0	4	1	1	0
1822	Type 1	Male	75	Metro	2010	0600 - <1200	Public Place	0	0	0	1	0	0	0	0	0	2	0	1	1
1823	Type 2	Male	81	Regional/Rural	2010	1800 - <0000	Nursing Home/Supported Accomm	0	0	0	0	0	0	0	0	0	3	0	0	1
1824	Type 1	Female	62	Metro	2010	1800 - <0000	Private Residence	0	0	0	0	0	0	0	0	0	0	0	0	1
1825	Type 1	Female	29	Metro	2010	0600 - <1200	Private Residence	0	0	0	0	0	0	0	0	0	1	0	0	1
1826	Type 2	Female	65	Metro	2010	1200 - <1800	Private Residence	0	0	1	0	0	0	0	0	0	3	1	1	0
1827	Type 2	Female	88	Metro	2010	1200 - <1800	Nursing Home/Supported Accomm	0	0	1	1	1	0	0	0	0	4	1	1	0
1828	Type 2	Male	56	Regional/Rural	2010	1200 - <1800	Private Residence	0	0	0	0	0	0	0	0	0	0	0	0	1
1829	Type 2	Female	77	Metro	2010	1200 - <1800	Private Residence	0	0	0	0	1	1	0	0	0	4	1	1	0
1830	Unspecified diabetes	Female	90	Metro	2010	0000 - <0600	Nursing Home/Supported Accomm	0	0	0	0	0	0	0	0	0	0	0	0	1
1831	Type 2	Male	81	Metro	2010	0600 - <1200	Private Residence	1	1	1	1	1	0	0	0	0	4	1	1	0
1832	Unspecified diabetes	Male	67	Metro	2010	1800 - <0000	Private Residence	1	1	0	0	0	0	0	0	0	4	0	0	0
1833	Type 1	Female	87	Metro	2010	1800 - <0000	Nursing Home/Supported Accomm	0	0	1	1	0	1	0	0	0	4	0	0	1
1834	Type 2	Male	80	Metro	2010	1800 - <0000	Private Residence	0	1	1	0	0	0	0	0	0	4	1	1	1
1835	Unspecified diabetes	Female	10	Regional/Rural	2010	0600 - <1200	GP/Community Clinic	0	0	0	0	0	0	0	0	0	1	0	0	0
1836	Type 2	Female	75	Metro	2010	0000 - <0600	Private Residence	0	0	1	1	0	0	0	0	0	2	0	0	1
1837	Type 2	Female	65	Metro	2010	1800 - <0000	Private Residence	0	0	1	1	0	0	0	0	0	3	1	1	0
1838	Type 2	Female	79	Metro	2010	0000 - <0600	Private Residence	0	1	0	1	0	0	0	0	0	3	0	1	0
1839	No diagnosis	Male	67	Metro	2010	0600 - <1200	Nursing Home/Supported Accomm	0	0	1	0	0	0	0	0	0	2	0	0	0
1840	Type 2	Male	81	Metro	2010	1200 - <1800	Public Place	0	1	1	0	0	0	0	0	0	4	0	0	0
1841	Unspecified diabetes	Male	16	Metro	2010	1800 - <0000	Private Residence	0	0	0	0	0	0	0	0	0	1	0	0	1
1842	Type 2	Female	88	Metro	2010	0600 - <1200	Nursing Home/Supported Accomm	0	0	1	0	0	0	0	0	0	4	1	0	1
1843	Type 1	Female	19	Regional/Rural	2010	0600 - <1200	Private Residence	0	0	0	0	0	0	0	0	0	1	0	0	1
1844	Type 2	Female	58	Regional/Rural	2010	1200 - <1800	Other/Unspecified	0	0	0	0	0	1	0	0	0	3	1	1	0
1845	Type 2	Male	54	Metro	2010	1200 - <1800	Public Place	1	0	1	0	0	0	0	0	0	4	0	0	1
1846	Type 2	Female	80	Metro	2010	1200 - <1800	Private Residence	0	0	1	0	0	0	0	0	0	4	1	0	0
1847	Type 2	Female	77	Metro	2010	1800 - <0000	Nursing Home/Supported Accomm	0	0	0	0	0	0	0	0	1	3	1	1	0
1848	Type 2	Male	61	Regional/Rural	2010	1200 - <1800	Private Residence	0	1	0	0	0	1	0	0	0	4	0	0	1
1849	Type 1	Male	39	Metro	2010	1800 - <0000	Private Residence	0	0	0	0	0	0	0	0	0	0	0	0	1
1850	Type 1	Male	83	Metro	2010	1800 - <0000	Private Residence	0	1	1	1	1	0	0	0	0	4	0	0	1
1851	Type 2	Female	73	Metro	2010	0600 - <1200	Private Residence	0	0	1	1	1	0	0	1	0	4	0	1	0
1852	No diagnosis	Male	41	Metro	2010	0600 - <1200	Private Residence	0	0	0	0	0	1	0	0	0	1	0	0	0
1853	Type 2	Female	75	Metro	2010	0000 - <0600	Private Residence	0	0	1	0	0	0	0	0	0	3	0	0	1
1854	Type 1	Female	34	Regional/Rural	2010	1200 - <1800	Hospital	0	0	0	0	0	0	0	0	0	0	0	0	1
1855	Type 1	Male	10	Metro	2010	1200 - <1800	Other/Unspecified	0	0	0	0	0	0	0	0	0	0	0	0	1
1856	Type 2	Male	78	Regional/Rural	2010	1200 - <1800	Private Residence	0	0	1	1	0	0	0	0	1	4	0	1	1
1857	Type 2	Female	78	Metro	2010	1200 - <1800	Private Residence	1	1	1	1	0	0	0	0	0	4	0	1	0
1858	Type 2	Female	65	Metro	2010	1200 - <1800	GP/Community Clinic	0	1	0	0	0	0	0	0	0	4	0	1	1
1859	Type 2	Male	46	Regional/Rural	2010	0000 - <0600	Private Residence	0	0	0	0	0	0	0	0	0	4	0	0	1
1860	Type 1	Female	76	Regional/Rural	2010	1200 - <1800	Private Residence	0	0	0	0	0	0	0	0	0	1	0	0	1
1861	No diagnosis	Male	42	Metro	2010	1200 - <1800	Private Residence	0	0	0	0	0	0	0	1	0	1	0	0	0
1862	Type 2	Female	79	Metro	2010	0600 - <1200	Private Residence	0	0	0	1	0	1	0	0	0	4	1	0	0
1863	Type 1	Female	79	Regional/Rural	2010	1800 - <0000	Private Residence	0	0	0	1	0	0	0	1	1	4	0	0	1
1864	Type 2	Female	63	Metro	2010	1200 - <1800	Private Residence	0	0	1	1	0	0	0	1	0	4	0	0	0
1865	Type 1	Male	83	Metro	2010	1800 - <0000	Private Residence	0	0	1	0	0	0	0	0	0	2	0	0	1
1866	Type 1	Female	83	Regional/Rural	2010	1200 - <1800	Nursing Home/Supported Accomm	0	0	0	0	0	0	0	0	1	2	0	0	1
1867	Type 1	Male	82	Metro	2010	1200 - <1800	Private Residence	0	0	1	0	0	0	0	0	0	1	0	0	1
1868	Type 1	Female	29	Metro	2010	0600 - <1200	Private Residence	0	0	0	0	0	0	0	0	0	1	0	0	1
1869	Type 2	Male	67	Metro	2010	1200 - <1800	Private Residence	0	0	1	1	0	0	0	0	0	4	0	0	1
1870	Type 1	Male	75	Metro	2010	1200 - <1800	Nursing Home/Supported Accomm	0	0	0	0	0	0	0	0	0	3	0	0	1
1871	Type 1	Male	49	Regional/Rural	2010	1200 - <1800	Private Residence	0	0	0	0	0	0	1	1	0	4	0	0	1
1872	Type 2	Female	19	Regional/Rural	2010	1800 - <0000	Other/Unspecified	0	0	0	0	0	0	0	0	0	0	0	0	1
1873	Type 1	Male	21	Metro	2010	0600 - <1200	Private Residence	0	0	0	0	0	0	0	0	0	1	0	0	1
1874	Type 2	Male	72	Metro	2010	1800 - <0000	Private Residence	0	0	1	1	0	0	0	0	0	2	0	1	1
1875	Type 2	Male	86	Metro	2010	1800 - <0000	Private Residence	0	0	0	0	0	0	0	0	0	4	1	0	0
1876	Type 2	Female	81	Metro	2010	1200 - <1800	Nursing Home/Supported Accomm	0	0	0	0	0	0	0	0	0	1	1	0	1
1877	Type 2	Male	73	Regional/Rural	2010	1800 - <0000	Private Residence	0	1	0	1	0	0	0	0	0	3	0	1	0
1878	Type 1	Male	83	Metro	2010	0000 - <0600	Nursing Home/Supported Accomm	0	0	0	0	0	0	0	0	0	1	0	0	1
1879	Type 1	Female	22	Metro	2010	0600 - <1200	Private Residence	0	0	0	1	0	0	0	0	0	2	0	0	1
1880	Type 1	Female	14	Regional/Rural	2010	0000 - <0600	Private Residence	0	0	0	0	0	0	0	0	0	2	0	0	1
1881	Type 1	Female	22	Regional/Rural	2010	1200 - <1800	Private Residence	0	0	0	0	0	0	0	1	0	2	0	0	1
1882	Type 2	Female	77	Metro	2010	1800 - <0000	Private Residence	0	0	0	0	1	0	0	0	0	4	1	0	1
1883	Type 1	Female	19	Metro	2010	1800 - <0000	Hospital	0	0	0	0	0	0	0	0	0	0	0	0	1
1884	Type 1	Female	33	Metro	2010	1800 - <0000	Private Residence	0	0	0	0	0	0	0	0	0	2	0	0	1
1885	Type 2	Male	66	Metro	2010	0600 - <1200	Private Residence	0	0	1	0	0	0	0	0	0	2	0	1	1
1886	Type 2	Male	73	Regional/Rural	2010	1800 - <0000	Private Residence	1	0	0	0	0	0	0	0	0	4	0	0	1
1887	No diagnosis	Male	46	Regional/Rural	2010	1200 - <1800	Private Residence	0	0	0	0	0	0	0	0	0	4	0	0	0
1888	Type 2	Male	80	Metro	2010	1200 - <1800	Private Residence	0	1	0	0	1	1	0	0	0	4	0	0	1
1889	Type 2	Male	57	Metro	2010	1200 - <1800	Private Residence	0	0	0	0	0	0	0	0	0	1	0	1	1
1890	Type 1	Female	22	Regional/Rural	2010	0600 - <1200	Private Residence	0	0	0	0	0	1	0	0	0	2	0	0	1
1891	Type 2	Male	59	Metro	2010	0600 - <1200	Private Residence	0	0	1	1	0	0	0	0	0	4	0	0	1
1892	No diagnosis	Male	58	Metro	2010	1200 - <1800	GP/Community Clinic	0	0	0	0	0	0	0	0	0	0	0	0	0
1893	Type 2	Female	52	Metro	2010	1800 - <0000	Private Residence	0	0	1	0	0	0	0	0	0	3	0	0	1
1894	Type 2	Female	63	Regional/Rural	2010	1200 - <1800	Private Residence	0	0	1	0	0	0	0	0	0	4	0	0	1
1895	Type 2	Male	48	Metro	2010	0600 - <1200	GP/Community Clinic	0	0	0	0	0	0	1	1	0	2	0	1	0
1896	Type 2	Male	77	Metro	2010	1800 - <0000	Private Residence	0	0	0	0	0	0	0	0	0	1	1	1	0
1897	Type 2	Female	64	Regional/Rural	2010	1800 - <0000	Private Residence	0	0	0	1	0	1	0	0	0	3	0	0	0
1898	Type 2	Male	19	Regional/Rural	2010	1200 - <1800	Private Residence	0	0	0	0	0	0	0	0	0	4	0	0	1
1899	Type 2	Male	38	Regional/Rural	2010	1800 - <0000	Private Residence	0	0	1	1	0	0	0	1	0	4	0	1	0
1900	No diagnosis	Male	11	Metro	2010	1200 - <1800	GP/Community Clinic	0	0	0	0	0	0	0	0	0	0	0	0	0
1901	No diagnosis	Female	67	Metro	2010	0600 - <1200	Private Residence	0	0	1	0	0	0	0	0	0	2	0	0	0
1902	Type 2	Female	80	Metro	2010	0600 - <1200	Nursing Home/Supported Accomm	0	1	0	0	0	1	0	1	0	4	0	0	1
1903	Type 2	Female	80	Metro	2010	1800 - <0000	Private Residence	0	0	1	1	0	0	0	0	0	4	1	1	0
1904	Type 1	Female	74	Regional/Rural	2010	0600 - <1200	Nursing Home/Supported Accomm	0	0	0	0	0	0	1	0	0	4	0	0	1
1905	Type 1	Female	82	Metro	2010	1800 - <0000	Nursing Home/Supported Accomm	0	0	0	0	1	0	0	0	0	4	0	0	1
1906	Type 1	Female	47	Metro	2010	0600 - <1200	Private Residence	0	0	0	1	0	0	0	1	0	2	0	0	1
1907	Type 2	Male	62	Metro	2010	1800 - <0000	Hospital	0	1	1	0	0	0	0	0	0	4	1	0	0
1908	Unspecified diabetes	Male	60	Regional/Rural	2010	1800 - <0000	Private Residence	1	0	0	0	1	0	0	0	0	2	0	1	0
1909	Type 1	Female	48	Metro	2010	1200 - <1800	Private Residence	0	0	0	0	0	0	0	0	0	1	0	0	1
1910	Type 2	Female	67	Regional/Rural	2010	1800 - <0000	Private Residence	0	0	0	0	0	0	0	1	0	3	1	1	1
1911	Type 1	Female	79	Regional/Rural	2010	0600 - <1200	Private Residence	0	0	0	0	0	0	1	0	0	2	0	0	1
1912	Type 1	Female	15	Metro	2010	0000 - <0600	Other/Unspecified	0	0	0	0	0	0	0	0	0	2	0	0	1
1913	Type 2	Female	80	Metro	2010	1200 - <1800	Nursing Home/Supported Accomm	0	0	1	0	1	0	0	1	0	4	0	0	0
1914	No diagnosis	Female	81	Metro	2010	1800 - <0000	Nursing Home/Supported Accomm	0	0	1	1	0	0	0	0	0	4	0	0	0
1915	Type 2	Male	38	Metro	2010	0000 - <0600	Public Place	0	0	0	0	0	0	1	1	0	2	1	1	0
1916	No diagnosis	Female	21	Regional/Rural	2010	1200 - <1800	Private Residence	0	0	0	0	0	0	0	0	0	0	0	0	0
1917	No diagnosis	Female	89	Metro	2010	1800 - <0000	Private Residence	0	0	0	0	0	1	0	0	0	3	0	0	0
1918	Type 2	Male	81	Metro	2010	1800 - <0000	Nursing Home/Supported Accomm	0	1	1	0	1	0	0	0	0	4	0	0	0
1919	No diagnosis	Male	5	Metro	2010	1800 - <0000	Hospital	0	0	0	0	0	1	0	0	0	0	0	0	0
1920	Type 2	Female	38	Metro	2010	1200 - <1800	Private Residence	0	0	0	0	0	0	1	0	0	4	1	1	0
1921	Type 1	Male	80	Metro	2010	0000 - <0600	Private Residence	0	0	1	0	0	0	0	0	0	3	0	0	1
1922	No diagnosis	Female	4	Regional/Rural	2010	1800 - <0000	Hospital	0	0	0	0	0	1	0	0	0	0	0	0	0
1923	Type 2	Female	51	Metro	2010	1800 - <0000	Private Residence	0	0	0	0	0	0	0	0	0	1	1	1	0
1924	Type 1	Female	79	Regional/Rural	2010	1200 - <1800	Nursing Home/Supported Accomm	0	0	0	0	0	1	0	0	0	3	0	0	1
1925	Type 1	Female	50	Regional/Rural	2010	1800 - <0000	Public Place	0	0	0	0	0	0	0	0	0	1	0	0	1
1926	No diagnosis	Female	4	Regional/Rural	2010	1200 - <1800	Hospital	0	0	0	0	0	0	0	0	0	0	0	0	0
1927	Unspecified diabetes	Female	44	Regional/Rural	2010	0600 - <1200	Private Residence	0	0	0	0	0	0	0	0	0	1	0	0	0
1928	Type 1	Female	84	Metro	2010	0600 - <1200	Private Residence	0	0	1	0	0	0	1	1	0	4	0	1	1
1929	No diagnosis	Male	78	Metro	2010	0600 - <1200	Nursing Home/Supported Accomm	0	0	1	1	0	0	0	0	0	2	0	0	0
1930	Type 2	Male	84	Metro	2010	1200 - <1800	Private Residence	0	0	0	0	0	0	0	1	0	4	1	0	0
1931	Type 1	Male	80	Regional/Rural	2010	1800 - <0000	Nursing Home/Supported Accomm	0	1	1	1	1	0	0	0	0	4	0	0	1
1932	Type 2	Female	85	Metro	2010	0600 - <1200	GP/Community Clinic	0	0	0	1	0	0	0	0	0	1	0	1	0
1933	Type 2	Male	73	Metro	2010	1200 - <1800	Private Residence	0	0	0	0	0	0	0	0	0	2	1	0	0
1934	Type 1	Male	24	Metro	2010	1200 - <1800	Private Residence	0	0	0	0	0	0	0	0	0	0	0	0	1
1935	Type 2	Male	84	Metro	2010	1200 - <1800	Private Residence	0	0	1	1	0	0	0	0	0	4	1	1	0
1936	Type 2	Female	38	Metro	2010	1800 - <0000	Private Residence	0	0	0	0	0	0	0	0	0	4	0	1	1
1937	Type 1	Female	19	Regional/Rural	2010	1200 - <1800	Private Residence	0	0	0	1	0	0	0	1	0	2	0	0	1
1938	Type 1	Male	34	Regional/Rural	2010	0600 - <1200	Private Residence	0	0	0	0	0	0	0	0	0	1	0	0	1
1939	Type 2	Female	76	Metro	2010	1200 - <1800	Nursing Home/Supported Accomm	0	0	1	0	0	0	0	1	0	3	1	0	0
1940	Type 1	Male	62	Metro	2010	1800 - <0000	Private Residence	1	1	0	0	0	0	0	0	0	4	0	1	1
1941	Type 2	Male	76	Metro	2010	1800 - <0000	Private Residence	0	0	1	0	1	0	0	0	0	2	1	0	0
1942	No diagnosis	Male	57	Regional/Rural	2010	1800 - <0000	Hospital	0	0	0	0	0	0	0	0	0	0	0	0	0
1943	Type 1	Female	91	Regional/Rural	2010	1200 - <1800	Private Residence	0	0	0	0	0	0	0	0	0	0	0	0	1
1944	Type 1	Female	55	Regional/Rural	2010	0600 - <1200	Private Residence	0	0	0	0	0	0	0	0	0	2	0	0	1
1945	Type 2	Female	77	Metro	2010	0000 - <0600	Nursing Home/Supported Accomm	1	0	1	0	0	0	0	1	0	4	0	0	1
1946	Type 1	Female	88	Metro	2010	1200 - <1800	Nursing Home/Supported Accomm	0	0	0	0	1	1	0	1	0	4	0	0	1
1947	Type 1	Male	17	Regional/Rural	2010	0600 - <1200	Private Residence	0	0	0	0	0	0	0	0	0	1	0	0	1
1948	Type 1	Male	44	Regional/Rural	2010	0600 - <1200	Private Residence	0	0	0	0	0	0	0	0	0	1	0	0	1
1949	Type 1	Female	49	Metro	2010	0000 - <0600	Private Residence	0	0	1	1	0	0	0	0	0	3	0	0	1
1950	Type 2	Male	70	Metro	2010	1200 - <1800	Private Residence	0	0	1	0	1	0	0	0	0	4	1	0	0
1951	Type 1	Male	46	Metro	2010	1200 - <1800	Other/Unspecified	0	0	0	0	0	0	0	0	0	2	0	0	1
1952	Type 2	Female	82	Metro	2010	0000 - <0600	Private Residence	0	0	1	0	0	0	0	0	0	3	0	0	0
1953	Unspecified diabetes	Male	59	Metro	2010	1800 - <0000	Private Residence	1	1	1	1	0	0	0	1	0	4	0	1	0
1954	Type 1	Male	39	Metro	2010	0600 - <1200	Private Residence	0	0	0	0	0	1	0	0	0	4	0	0	1
1955	Type 2	Female	86	Metro	2010	1200 - <1800	Nursing Home/Supported Accomm	0	1	1	1	0	0	0	0	0	4	1	0	1
1956	Type 2	Female	71	Metro	2010	1200 - <1800	Private Residence	0	0	1	0	0	0	0	0	0	1	0	1	0
1957	No diagnosis	Female	15	Regional/Rural	2010	0600 - <1200	Hospital	0	0	0	0	0	0	0	0	0	0	0	0	0
1958	Type 1	Female	26	Regional/Rural	2010	0600 - <1200	Hospital	0	0	0	0	0	0	0	1	0	1	0	0	1
1959	Type 2	Male	81	Metro	2010	1200 - <1800	GP/Community Clinic	0	0	1	1	0	0	0	0	0	4	1	1	0
1960	Type 1	Female	15	Metro	2010	1800 - <0000	GP/Community Clinic	0	0	0	0	0	0	0	0	0	0	0	0	1
1961	Type 1	Male	25	Metro	2010	1800 - <0000	Private Residence	0	0	0	0	0	0	0	0	0	1	0	0	1
1962	Type 1	Female	87	Metro	2010	1800 - <0000	Nursing Home/Supported Accomm	0	1	0	0	0	1	0	0	0	3	0	0	1
1963	Type 1	Female	15	Metro	2010	1800 - <0000	Hospital	0	0	0	0	0	0	0	0	0	0	0	0	1
1964	Type 1	Male	17	Metro	2010	1200 - <1800	Private Residence	0	0	0	0	0	0	0	0	0	0	0	0	1
1965	Type 2	Female	65	Metro	2010	1200 - <1800	Nursing Home/Supported Accomm	0	0	0	1	0	1	0	0	0	4	0	0	1
1966	Type 1	Male	37	Regional/Rural	2010	1200 - <1800	Private Residence	0	0	1	0	0	0	0	0	0	4	0	0	1
1967	Type 2	Male	50	Metro	2010	0600 - <1200	GP/Community Clinic	0	0	1	0	0	0	0	0	0	3	1	0	0
1968	Type 2	Female	68	Metro	2010	1800 - <0000	Nursing Home/Supported Accomm	0	0	0	0	1	0	0	0	0	3	0	0	0
1969	Type 1	Male	55	Metro	2010	0600 - <1200	Other/Unspecified	0	0	1	0	0	0	0	0	0	2	0	0	1
1970	Type 2	Female	43	Metro	2010	1800 - <0000	Private Residence	0	0	1	1	0	0	0	0	0	4	1	1	0
1971	Type 1	Male	66	Metro	2010	1200 - <1800	Private Residence	1	0	1	0	0	1	0	0	1	4	0	0	1
1972	Type 2	Male	78	Metro	2010	1200 - <1800	Private Residence	0	0	1	1	1	1	0	0	0	4	1	1	0
1973	Type 1	Female	32	Regional/Rural	2010	1200 - <1800	Hospital	0	0	0	0	0	1	0	0	0	2	0	0	1
1974	Type 2	Male	83	Metro	2010	0000 - <0600	Private Residence	1	1	1	1	0	0	0	0	0	4	0	0	1
1975	Type 2	Female	72	Metro	2010	0600 - <1200	Private Residence	0	0	1	0	1	0	0	0	0	3	0	1	0
1976	Type 1	Female	29	Metro	2010	1200 - <1800	Public Place	0	0	0	0	0	0	0	0	0	3	0	0	1
1977	Type 1	Female	48	Metro	2010	1200 - <1800	GP/Community Clinic	0	0	1	0	0	0	0	1	0	4	0	0	1
1978	Type 2	Male	75	Metro	2010	1200 - <1800	Public Place	0	1	0	0	0	0	0	0	0	3	0	1	0
1979	Type 2	Female	59	Metro	2010	0600 - <1200	Private Residence	0	0	1	0	0	0	1	0	0	2	1	0	0
1980	No diagnosis	Female	21	Regional/Rural	2010	1200 - <1800	Hospital	0	0	0	0	0	0	0	0	0	0	0	0	0
1981	Type 2	Female	68	Metro	2010	0600 - <1200	Private Residence	0	0	1	1	0	0	0	1	0	4	1	0	0
1982	Type 2	Male	49	Metro	2010	1200 - <1800	Private Residence	0	0	0	1	0	0	0	0	0	3	0	0	1
1983	Type 1	Male	60	Regional/Rural	2010	1200 - <1800	GP/Community Clinic	0	0	0	0	0	0	0	1	0	4	0	0	1
1984	Type 2	Female	45	Metro	2010	1200 - <1800	Private Residence	0	0	0	0	0	0	0	0	0	0	0	0	1
1985	Type 2	Female	79	Metro	2010	1200 - <1800	Private Residence	0	0	1	1	0	0	0	0	0	4	0	1	1
1986	Type 2	Male	63	Metro	2010	1800 - <0000	Private Residence	0	0	0	1	0	0	0	0	0	4	0	0	1
1987	Type 1	Female	49	Metro	2010	1800 - <0000	Private Residence	0	0	1	0	0	0	1	0	0	2	0	0	1
1988	Type 2	Female	59	Metro	2010	1200 - <1800	Nursing Home/Supported Accomm	0	0	0	0	0	0	0	1	0	2	0	0	1
1989	Type 1	Female	12	Metro	2010	1800 - <0000	Hospital	0	0	0	0	0	1	0	0	0	2	0	0	1
1990	Type 2	Male	77	Metro	2010	1800 - <0000	Private Residence	1	0	0	0	1	0	0	0	0	4	0	0	1
1991	Type 2	Male	80	Metro	2010	0600 - <1200	Private Residence	0	0	0	0	0	0	0	0	0	3	0	0	0
1992	Unspecified diabetes	Female	83	Metro	2010	1200 - <1800	Nursing Home/Supported Accomm	0	0	1	0	0	0	0	0	0	3	1	0	0
1993	Type 2	Male	94	Metro	2010	1200 - <1800	Nursing Home/Supported Accomm	0	0	1	0	1	0	0	0	0	3	0	1	0
1994	Type 1	Male	55	Metro	2010	0600 - <1200	Private Residence	0	0	0	0	0	0	0	1	0	2	0	0	1
1995	Type 2	Female	48	Metro	2010	1200 - <1800	Private Residence	0	0	0	0	0	0	0	0	0	1	0	0	1
1996	Type 1	Female	15	Metro	2010	0600 - <1200	GP/Community Clinic	0	0	0	0	0	0	0	0	0	0	0	0	1
1997	Type 1	Male	69	Regional/Rural	2010	0600 - <1200	Private Residence	0	0	0	0	1	1	0	0	0	3	0	0	1
1998	Type 2	Male	79	Metro	2010	1800 - <0000	Nursing Home/Supported Accomm	0	0	0	0	0	0	0	0	0	3	0	0	0
1999	Type 2	Female	94	Metro	2010	0600 - <1200	Nursing Home/Supported Accomm	0	0	0	0	0	1	1	0	1	4	0	0	1
[truncated: 9,418 more rows]
